# Supplementary material for: The magmatic system under Hunga volcano before and after the 15 January 2022 eruption
Source: Sci Adv. 2023 Dec 15;9(50):eadh3156. doi: 10.1126/sciadv.adh3156 (PMC10848737; doi:10.1126/sciadv.adh3156)
Supplement: Supplementary file 2 — Data S1 and S2 [file sciadv.adh3156_data_s1_and_s2.zip]

Archive with 2 entries (2 files):
- adh3156_Data_S1.zip
- adh3156_Data_S2.xyz
