# Supplementary material for: The magmatic system under Hunga volcano before and after the 15 January 2022 eruption
Source: Sci Adv. 2023 Dec 15;9(50):eadh3156. doi: 10.1126/sciadv.adh3156 (PMC10848737; doi:10.1126/sciadv.adh3156)
Supplement: Supplementary file 2 — Data S1 and S2 [file sciadv.adh3156_data_s1_and_s2.zip › adh3156_Data_S2.xyz]

-175.699583488	-20.3794168831	-2187.66674805
-175.698750464	-20.3794168831	-2190.0871582
-175.69791744	-20.3794168831	-2188.33544922
-175.697084416	-20.3794168831	-2181.90576172
-175.696251391	-20.3794168831	-2177.76000977
-175.695418367	-20.3794168831	-2178.43066406
-175.694585343	-20.3794168831	-2177.1340332
-175.693752319	-20.3794168831	-2174.73168945
-175.692919295	-20.3794168831	-2175.19702148
-175.692086271	-20.3794168831	-2176.82714844
-175.691253247	-20.3794168831	-2172.28222656
-175.690420223	-20.3794168831	-2167.27172852
-175.689587199	-20.3794168831	-2167.51782227
-175.688754174	-20.3794168831	-2164.50170898
-175.68792115	-20.3794168831	-2160.8828125
-175.687088126	-20.3794168831	-2160.69726562
-175.686255102	-20.3794168831	-2159.69384766
-175.685422078	-20.3794168831	-2157.43188477
-175.684589054	-20.3794168831	-2156.44165039
-175.68375603	-20.3794168831	-2155.52709961
-175.682923006	-20.3794168831	-2153.33764648
-175.682089981	-20.3794168831	-2151.60351562
-175.681256957	-20.3794168831	-2152.18066406
-175.680423933	-20.3794168831	-2151.20727539
-175.679590909	-20.3794168831	-2147.16259766
-175.678757885	-20.3794168831	-2143.21972656
-175.677924861	-20.3794168831	-2147.69433594
-175.677091837	-20.3794168831	-2154.1340332
-175.676258813	-20.3794168831	-2153.60986328
-175.675425788	-20.3794168831	-2152.68725586
-175.674592764	-20.3794168831	-2150.34204102
-175.67375974	-20.3794168831	-2147.10986328
-175.672926716	-20.3794168831	-2146.59765625
-175.672093692	-20.3794168831	-2147.73266602
-175.671260668	-20.3794168831	-2145.7355957
-175.670427644	-20.3794168831	-2140.9128418
-175.66959462	-20.3794168831	-2139.16552734
-175.668761596	-20.3794168831	-2139.27832031
-175.667928571	-20.3794168831	-2139.81274414
-175.667095547	-20.3794168831	-2140.49414062
-175.666262523	-20.3794168831	-2137.23071289
-175.665429499	-20.3794168831	-2131.71118164
-175.664596475	-20.3794168831	-2135.10131836
-175.663763451	-20.3794168831	-2137.41381836
-175.662930427	-20.3794168831	-2130.06176758
-175.662097403	-20.3794168831	-2124.96533203
-175.661264378	-20.3794168831	-2124.21679688
-175.660431354	-20.3794168831	-2126.43310547
-175.65959833	-20.3794168831	-2127.92358398
-175.658765306	-20.3794168831	-2127.73657227
-175.657932282	-20.3794168831	-2125.87280273
-175.657099258	-20.3794168831	-2123.28930664
-175.656266234	-20.3794168831	-2120.82128906
-175.65543321	-20.3794168831	-2121.97900391
-175.654600186	-20.3794168831	-2123.54907227
-175.653767161	-20.3794168831	-2121.81787109
-175.652934137	-20.3794168831	-2122.96801758
-175.652101113	-20.3794168831	-2127.99291992
-175.651268089	-20.3794168831	-2130.01831055
-175.650435065	-20.3794168831	-2126.34741211
-175.649602041	-20.3794168831	-2122.24194336
-175.648769017	-20.3794168831	-2119.27587891
-175.647935993	-20.3794168831	-2114.97705078
-175.647102968	-20.3794168831	-2113.21435547
-175.646269944	-20.3794168831	-2113.57983398
-175.64543692	-20.3794168831	-2114.85131836
-175.644603896	-20.3794168831	-2116.47338867
-175.643770872	-20.3794168831	-2119.25463867
-175.642937848	-20.3794168831	-2121.77758789
-175.642104824	-20.3794168831	-2120.01977539
-175.6412718	-20.3794168831	-2118.6809082
-175.640438776	-20.3794168831	-2117.89892578
-175.639605751	-20.3794168831	-2114.01660156
-175.638772727	-20.3794168831	-2117.33691406
-175.637939703	-20.3794168831	-2175.04296875
-175.637106679	-20.3794168831	-2289.62841797
-175.636273655	-20.3794168831	-2213.90405273
-175.635440631	-20.3794168831	-2082.83374023
-175.634607607	-20.3794168831	-2110.05151367
-175.633774583	-20.3794168831	-2111.73193359
-175.632941558	-20.3794168831	-2112.53759766
-175.632108534	-20.3794168831	-2113.66088867
-175.63127551	-20.3794168831	-2112.64208984
-175.630442486	-20.3794168831	-2111.04345703
-175.629609462	-20.3794168831	-2112.20825195
-175.628776438	-20.3794168831	-2112.25
-175.627943414	-20.3794168831	-2111.16796875
-175.62711039	-20.3794168831	-2109.96655273
-175.626277365	-20.3794168831	-2108.27368164
-175.625444341	-20.3794168831	-2107.34082031
-175.624611317	-20.3794168831	-2104.86425781
-175.623778293	-20.3794168831	-2102.70068359
-175.622945269	-20.3794168831	-2104.00073242
-175.622112245	-20.3794168831	-2104.70629883
-175.621279221	-20.3794168831	-2103.67944336
-175.620446197	-20.3794168831	-2102.28930664
-175.619613173	-20.3794168831	-2102.49169922
-175.618780148	-20.3794168831	-2100.22216797
-175.617947124	-20.3794168831	-2097.42578125
-175.6171141	-20.3794168831	-2097.12304688
-175.616281076	-20.3794168831	-2097.07250977
-175.615448052	-20.3794168831	-2096.29516602
-175.614615028	-20.3794168831	-2095.04589844
-175.613782004	-20.3794168831	-2095.47265625
-175.61294898	-20.3794168831	-2095.4140625
-175.612115955	-20.3794168831	-2094.24707031
-175.611282931	-20.3794168831	-2095.69189453
-175.610449907	-20.3794168831	-2095.1184082
-175.609616883	-20.3794168831	-2092.26782227
-175.608783859	-20.3794168831	-2092.47680664
-175.607950835	-20.3794168831	-2092.68286133
-175.607117811	-20.3794168831	-2092.31933594
-175.606284787	-20.3794168831	-2090.82421875
-175.605451763	-20.3794168831	-2078.34375
-175.604618738	-20.3794168831	-2107.94506836
-175.603785714	-20.3794168831	-2117.91162109
-175.60295269	-20.3794168831	-2071.52905273
-175.602119666	-20.3794168831	-2068.91918945
-175.601286642	-20.3794168831	-2064.41064453
-175.600453618	-20.3794168831	-2061.70458984
-175.599620594	-20.3794168831	-2060.7734375
-175.59878757	-20.3794168831	-2060.43969727
-175.597954545	-20.3794168831	-2059.26269531
-175.597121521	-20.3794168831	-2056.93139648
-175.596288497	-20.3794168831	-2052.96289062
-175.595455473	-20.3794168831	-2043.00891113
-175.594622449	-20.3794168831	-2035.79882812
-175.593789425	-20.3794168831	-2034.50927734
-175.592956401	-20.3794168831	-2033.9552002
-175.592123377	-20.3794168831	-2034.28063965
-175.591290353	-20.3794168831	-2034.94152832
-175.590457328	-20.3794168831	-2036.96044922
-175.589624304	-20.3794168831	-2038.71203613
-175.58879128	-20.3794168831	-2037.38342285
-175.587958256	-20.3794168831	-2036.61340332
-175.587125232	-20.3794168831	-2035.90087891
-175.586292208	-20.3794168831	-2037.24645996
-175.585459184	-20.3794168831	-2039.25012207
-175.58462616	-20.3794168831	-2037.80407715
-175.583793135	-20.3794168831	-2035.78527832
-175.582960111	-20.3794168831	-2035.80175781
-175.582127087	-20.3794168831	-2037.04760742
-175.581294063	-20.3794168831	-2034.58239746
-175.580461039	-20.3794168831	-2030.0032959
-175.579628015	-20.3794168831	-2026.70080566
-175.578794991	-20.3794168831	-2025.02783203
-175.577961967	-20.3794168831	-2025.53222656
-175.577128942	-20.3794168831	-2025.12463379
-175.576295918	-20.3794168831	-2022.7611084
-175.575462894	-20.3794168831	-2017.76037598
-175.57462987	-20.3794168831	-2013.52062988
-175.573796846	-20.3794168831	-2011.88439941
-175.572963822	-20.3794168831	-2009.51367188
-175.572130798	-20.3794168831	-2008.46728516
-175.571297774	-20.3794168831	-2006.50720215
-175.57046475	-20.3794168831	-2002.17382812
-175.569631725	-20.3794168831	-1998.38598633
-175.568798701	-20.3794168831	-1994.26855469
-175.567965677	-20.3794168831	-1989.3651123
-175.567132653	-20.3794168831	-1984.72106934
-175.566299629	-20.3794168831	-1982.578125
-175.565466605	-20.3794168831	-1981.21228027
-175.564633581	-20.3794168831	-1979.64074707
-175.563800557	-20.3794168831	-1977.81311035
-175.562967532	-20.3794168831	-1974.17163086
-175.562134508	-20.3794168831	-1972.05505371
-175.561301484	-20.3794168831	-1970.21923828
-175.56046846	-20.3794168831	-1967.56030273
-175.559635436	-20.3794168831	-1964.90686035
-175.558802412	-20.3794168831	-1959.68164062
-175.557969388	-20.3794168831	-1954.27697754
-175.557136364	-20.3794168831	-1949.55749512
-175.55630334	-20.3794168831	-1944.2644043
-175.555470315	-20.3794168831	-1939.02355957
-175.554637291	-20.3794168831	-1936.6015625
-175.553804267	-20.3794168831	-1935.421875
-175.552971243	-20.3794168831	-1933.16906738
-175.552138219	-20.3794168831	-1930.34570312
-175.551305195	-20.3794168831	-1925.34375
-175.550472171	-20.3794168831	-1920.92456055
-175.549639147	-20.3794168831	-1916.15551758
-175.548806122	-20.3794168831	-1911.20227051
-175.547973098	-20.3794168831	-1906.75732422
-175.547140074	-20.3794168831	-1904.22851562
-175.54630705	-20.3794168831	-1901.47094727
-175.545474026	-20.3794168831	-1900.5378418
-175.544641002	-20.3794168831	-1895.5435791
-175.543807978	-20.3794168831	-1887.59802246
-175.542974954	-20.3794168831	-1888.1574707
-175.542141929	-20.3794168831	-1884.29418945
-175.541308905	-20.3794168831	-1874.0045166
-175.540475881	-20.3794168831	-1867.99914551
-175.539642857	-20.3794168831	-1862.38122559
-175.538809833	-20.3794168831	-1855.55859375
-175.537976809	-20.3794168831	-1850.31994629
-175.537143785	-20.3794168831	-1859.15734863
-175.536310761	-20.3794168831	-1862.09277344
-175.535477737	-20.3794168831	-1838.33496094
-175.534644712	-20.3794168831	-1831.72583008
-175.533811688	-20.3794168831	-1830.58557129
-175.532978664	-20.3794168831	-1825.80554199
-175.53214564	-20.3794168831	-1828.73986816
-175.531312616	-20.3794168831	-1835.79858398
-175.530479592	-20.3794168831	-1840.11486816
-175.529646568	-20.3794168831	-1827.94458008
-175.528813544	-20.3794168831	-1797.62768555
-175.527980519	-20.3794168831	-1784.65148926
-175.527147495	-20.3794168831	-1783.69055176
-175.526314471	-20.3794168831	-1772.83520508
-175.525481447	-20.3794168831	-1763.74743652
-175.524648423	-20.3794168831	-1760.15454102
-175.523815399	-20.3794168831	-1762.68920898
-175.522982375	-20.3794168831	-1756.19897461
-175.522149351	-20.3794168831	-1749.15075684
-175.521316327	-20.3794168831	-1747.16540527
-175.520483302	-20.3794168831	-1744.79333496
-175.519650278	-20.3794168831	-1742.24719238
-175.518817254	-20.3794168831	-1740.19787598
-175.51798423	-20.3794168831	-1736.89941406
-175.517151206	-20.3794168831	-1733.46166992
-175.516318182	-20.3794168831	-1727.65649414
-175.515485158	-20.3794168831	-1715.7109375
-175.514652134	-20.3794168831	-1703.88391113
-175.513819109	-20.3794168831	-1703.45275879
-175.512986085	-20.3794168831	-1703.93811035
-175.512153061	-20.3794168831	-1698.33984375
-175.511320037	-20.3794168831	-1698.2947998
-175.510487013	-20.3794168831	-1691.76171875
-175.509653989	-20.3794168831	-1684.05883789
-175.508820965	-20.3794168831	-1676.64331055
-175.507987941	-20.3794168831	-1673.62805176
-175.507154917	-20.3794168831	-1664.90991211
-175.506321892	-20.3794168831	-1658.890625
-175.505488868	-20.3794168831	-1656.99523926
-175.504655844	-20.3794168831	-1650.39489746
-175.50382282	-20.3794168831	-1645.99377441
-175.502989796	-20.3794168831	-1641.42163086
-175.502156772	-20.3794168831	-1634.60266113
-175.501323748	-20.3794168831	-1623.93237305
-175.500490724	-20.3794168831	-1620.5255127
-175.499657699	-20.3794168831	-1622.10644531
-175.498824675	-20.3794168831	-1614.51635742
-175.497991651	-20.3794168831	-1609.75146484
-175.497158627	-20.3794168831	-1604.02441406
-175.496325603	-20.3794168831	-1593.8137207
-175.495492579	-20.3794168831	-1587.98083496
-175.494659555	-20.3794168831	-1581.68688965
-175.493826531	-20.3794168831	-1572.7097168
-175.492993506	-20.3794168831	-1565.46765137
-175.492160482	-20.3794168831	-1560.36291504
-175.491327458	-20.3794168831	-1553.2244873
-175.490494434	-20.3794168831	-1545.13415527
-175.48966141	-20.3794168831	-1537.16455078
-175.488828386	-20.3794168831	-1528.99035645
-175.487995362	-20.3794168831	-1522.12451172
-175.487162338	-20.3794168831	-1515.2701416
-175.486329314	-20.3794168831	-1507.0604248
-175.485496289	-20.3794168831	-1499.01599121
-175.484663265	-20.3794168831	-1492.20068359
-175.483830241	-20.3794168831	-1484.74401855
-175.482997217	-20.3794168831	-1477.80004883
-175.482164193	-20.3794168831	-1471.29272461
-175.481331169	-20.3794168831	-1465.47216797
-175.480498145	-20.3794168831	-1458.9909668
-175.479665121	-20.3794168831	-1451.97937012
-175.478832096	-20.3794168831	-1448.51330566
-175.477999072	-20.3794168831	-1443.76367188
-175.477166048	-20.3794168831	-1439.34155273
-175.476333024	-20.3794168831	-1435.55651855
-175.4755	-20.3794168831	-1430.68200684
-175.474666976	-20.3794168831	-1425.96789551
-175.473833952	-20.3794168831	-1422.03662109
-175.473000928	-20.3794168831	-1418.18481445
-175.472167904	-20.3794168831	-1414.11706543
-175.471334879	-20.3794168831	-1410.45593262
-175.470501855	-20.3794168831	-1407.07373047
-175.469668831	-20.3794168831	-1405.21838379
-175.468835807	-20.3794168831	-1402.46069336
-175.468002783	-20.3794168831	-1397.78222656
-175.467169759	-20.3794168831	-1391.17956543
-175.466336735	-20.3794168831	-1385.22998047
-175.465503711	-20.3794168831	-1379.25195312
-175.464670686	-20.3794168831	-1372.77050781
-175.463837662	-20.3794168831	-1364.69946289
-175.463004638	-20.3794168831	-1359.01293945
-175.462171614	-20.3794168831	-1354.59448242
-175.46133859	-20.3794168831	-1350.66308594
-175.460505566	-20.3794168831	-1345.09411621
-175.459672542	-20.3794168831	-1339.29406738
-175.458839518	-20.3794168831	-1330.99060059
-175.458006494	-20.3794168831	-1326.87841797
-175.457173469	-20.3794168831	-1323.07861328
-175.456340445	-20.3794168831	-1315.6550293
-175.455507421	-20.3794168831	-1310.78735352
-175.454674397	-20.3794168831	-1302.78833008
-175.453841373	-20.3794168831	-1295.61352539
-175.453008349	-20.3794168831	-1287.16784668
-175.452175325	-20.3794168831	-1277.63171387
-175.451342301	-20.3794168831	-1271.82958984
-175.450509276	-20.3794168831	-1266.37121582
-175.449676252	-20.3794168831	-1256.88391113
-175.448843228	-20.3794168831	-1250.64416504
-175.448010204	-20.3794168831	-1245.06201172
-175.44717718	-20.3794168831	-1236.22375488
-175.446344156	-20.3794168831	-1227.62841797
-175.445511132	-20.3794168831	-1222.32397461
-175.444678108	-20.3794168831	-1216.11804199
-175.443845083	-20.3794168831	-1209.75195312
-175.443012059	-20.3794168831	-1204.92163086
-175.442179035	-20.3794168831	-1199.10009766
-175.441346011	-20.3794168831	-1190.6385498
-175.440512987	-20.3794168831	-1184.63305664
-175.439679963	-20.3794168831	-1178.05505371
-175.438846939	-20.3794168831	-1173.55944824
-175.438013915	-20.3794168831	-1169.86779785
-175.437180891	-20.3794168831	-1166.44250488
-175.436347866	-20.3794168831	-1164.12084961
-175.435514842	-20.3794168831	-1162.33862305
-175.434681818	-20.3794168831	-1161.07897949
-175.433848794	-20.3794168831	-1163.82080078
-175.43301577	-20.3794168831	-1165.09130859
-175.432182746	-20.3794168831	-1164.68151855
-175.431349722	-20.3794168831	-1164.31811523
-175.430516698	-20.3794168831	-1166.97119141
-175.429683673	-20.3794168831	-1169.99829102
-175.428850649	-20.3794168831	-1167.90710449
-175.428017625	-20.3794168831	-1166.87353516
-175.427184601	-20.3794168831	-1166.69250488
-175.426351577	-20.3794168831	-1169.63586426
-175.425518553	-20.3794168831	-1172.85437012
-175.424685529	-20.3794168831	-1170.50341797
-175.423852505	-20.3794168831	-1166.87695312
-175.423019481	-20.3794168831	-1166.42004395
-175.422186456	-20.3794168831	-1172.93505859
-175.421353432	-20.3794168831	-1154.31555176
-175.420520408	-20.3794168831	-1128.19458008
-175.419687384	-20.3794168831	-1141.40490723
-175.41885436	-20.3794168831	-1146.39416504
-175.418021336	-20.3794168831	-1147.77514648
-175.417188312	-20.3794168831	-1141.46179199
-175.416355288	-20.3794168831	-1119.24499512
-175.415522263	-20.3794168831	-1102.02929688
-175.414689239	-20.3794168831	-1108.4074707
-175.413856215	-20.3794168831	-1107.82470703
-175.413023191	-20.3794168831	-1100.53063965
-175.412190167	-20.3794168831	-1087.48120117
-175.411357143	-20.3794168831	-1066.6072998
-175.410524119	-20.3794168831	-1038.32788086
-175.409691095	-20.3794168831	-1025.39892578
-175.408858071	-20.3794168831	-1027.54199219
-175.408025046	-20.3794168831	-1040.48754883
-175.407192022	-20.3794168831	-1044.5402832
-175.406358998	-20.3794168831	-1046.76855469
-175.405525974	-20.3794168831	-1050.48352051
-175.40469295	-20.3794168831	-1051.39685059
-175.403859926	-20.3794168831	-1054.89892578
-175.403026902	-20.3794168831	-1059.62353516
-175.402193878	-20.3794168831	-1064.79138184
-175.401360853	-20.3794168831	-1069.77685547
-175.400527829	-20.3794168831	-1076.92834473
-175.399694805	-20.3794168831	-1085.34191895
-175.398861781	-20.3794168831	-1091.9720459
-175.398028757	-20.3794168831	-1098.75622559
-175.397195733	-20.3794168831	-1105.49194336
-175.396362709	-20.3794168831	-1108.20825195
-175.395529685	-20.3794168831	-1110.95227051
-175.39469666	-20.3794168831	-1112.14868164
-175.393863636	-20.3794168831	-1114.76733398
-175.393030612	-20.3794168831	-1119.86120605
-175.392197588	-20.3794168831	-1124.29467773
-175.391364564	-20.3794168831	-1128.5670166
-175.39053154	-20.3794168831	-1135.16027832
-175.389698516	-20.3794168831	-1143.36230469
-175.388865492	-20.3794168831	-1150.87988281
-175.388032468	-20.3794168831	-1159.66552734
-175.387199443	-20.3794168831	-1166.92163086
-175.386366419	-20.3794168831	-1174.21911621
-175.385533395	-20.3794168831	-1176.35546875
-175.384700371	-20.3794168831	-1171.20458984
-175.383867347	-20.3794168831	-1174.18811035
-175.383034323	-20.3794168831	-1174.88415527
-175.382201299	-20.3794168831	-1164.71130371
-175.381368275	-20.3794168831	-1150.56286621
-175.38053525	-20.3794168831	-1143.65087891
-175.379702226	-20.3794168831	-1145.328125
-175.378869202	-20.3794168831	-1152.6739502
-175.378036178	-20.3794168831	-1164.41003418
-175.377203154	-20.3794168831	-1173.19799805
-175.37637013	-20.3794168831	-1179.36413574
-175.375537106	-20.3794168831	-1185.25964355
-175.374704082	-20.3794168831	-1188.73937988
-175.373871058	-20.3794168831	-1194.44836426
-175.373038033	-20.3794168831	-1204.32873535
-175.372205009	-20.3794168831	-1215.23022461
-175.371371985	-20.3794168831	-1221.25708008
-175.370538961	-20.3794168831	-1228.24829102
-175.369705937	-20.3794168831	-1232.70959473
-175.368872913	-20.3794168831	-1233.6706543
-175.368039889	-20.3794168831	-1239.47302246
-175.367206865	-20.3794168831	-1247.95629883
-175.36637384	-20.3794168831	-1254.27038574
-175.365540816	-20.3794168831	-1257.19689941
-175.364707792	-20.3794168831	-1262.62194824
-175.363874768	-20.3794168831	-1269.00683594
-175.363041744	-20.3794168831	-1273.42700195
-175.36220872	-20.3794168831	-1279.73779297
-175.361375696	-20.3794168831	-1280.13598633
-175.360542672	-20.3794168831	-1285.66967773
-175.359709647	-20.3794168831	-1295.03198242
-175.358876623	-20.3794168831	-1302.99353027
-175.358043599	-20.3794168831	-1311.48730469
-175.357210575	-20.3794168831	-1329.37609863
-175.356377551	-20.3794168831	-1339.62414551
-175.355544527	-20.3794168831	-1347.79382324
-175.354711503	-20.3794168831	-1349.67907715
-175.353878479	-20.3794168831	-1351.05773926
-175.353045455	-20.3794168831	-1352.78112793
-175.35221243	-20.3794168831	-1357.69787598
-175.351379406	-20.3794168831	-1361.54003906
-175.350546382	-20.3794168831	-1363.2019043
-175.349713358	-20.3794168831	-1364.40466309
-175.348880334	-20.3794168831	-1368.66638184
-175.34804731	-20.3794168831	-1375.33007812
-175.347214286	-20.3794168831	-1375.20373535
-175.346381262	-20.3794168831	-1381.42126465
-175.345548237	-20.3794168831	-1386.62768555
-175.344715213	-20.3794168831	-1392.16748047
-175.343882189	-20.3794168831	-1396.31323242
-175.343049165	-20.3794168831	-1398.26013184
-175.342216141	-20.3794168831	-1401.05627441
-175.341383117	-20.3794168831	-1406.1373291
-175.340550093	-20.3794168831	-1407.35205078
-175.339717069	-20.3794168831	-1409.54992676
-175.338884045	-20.3794168831	-1412.73498535
-175.33805102	-20.3794168831	-1416.12219238
-175.337217996	-20.3794168831	-1418.50390625
-175.336384972	-20.3794168831	-1420.63061523
-175.335551948	-20.3794168831	-1422.95410156
-175.334718924	-20.3794168831	-1426.51049805
-175.3338859	-20.3794168831	-1427.01159668
-175.333052876	-20.3794168831	-1428.54016113
-175.332219852	-20.3794168831	-1432.09753418
-175.331386827	-20.3794168831	-1438.30432129
-175.330553803	-20.3794168831	-1434.5769043
-175.329720779	-20.3794168831	-1518.22509766
-175.328887755	-20.3794168831	-1213.28491211
-175.328054731	-20.3794168831	-154.426757812
-175.327221707	-20.3794168831	75.3423156738
-175.326388683	-20.3794168831	46.4982147217
-175.325555659	-20.3794168831	31.3522071838
-175.324722635	-20.3794168831	-3.32108664513
-175.32388961	-20.3794168831	0
-175.323056586	-20.3794168831	0
-175.322223562	-20.3794168831	0
-175.321390538	-20.3794168831	0
-175.320557514	-20.3794168831	0
-175.31972449	-20.3794168831	0
-175.318891466	-20.3794168831	0
-175.318058442	-20.3794168831	0
-175.317225417	-20.3794168831	0
-175.316392393	-20.3794168831	0
-175.315559369	-20.3794168831	0
-175.314726345	-20.3794168831	0
-175.313893321	-20.3794168831	0
-175.313060297	-20.3794168831	0
-175.312227273	-20.3794168831	54.5239639282
-175.311394249	-20.3794168831	-435.954437256
-175.310561224	-20.3794168831	-1596.8236084
-175.3097282	-20.3794168831	-1489.33215332
-175.308895176	-20.3794168831	-1490.31884766
-175.308062152	-20.3794168831	-1491.27270508
-175.307229128	-20.3794168831	-1491.48461914
-175.306396104	-20.3794168831	-1493.30664062
-175.30556308	-20.3794168831	-1495.47412109
-175.304730056	-20.3794168831	-1497.38342285
-175.303897032	-20.3794168831	-1499.05688477
-175.303064007	-20.3794168831	-1501.54797363
-175.302230983	-20.3794168831	-1503.13928223
-175.301397959	-20.3794168831	-1504.53076172
-175.300564935	-20.3794168831	-1506.45202637
-175.299731911	-20.3794168831	-1508.56970215
-175.298898887	-20.3794168831	-1511.47460938
-175.298065863	-20.3794168831	-1513.13098145
-175.297232839	-20.3794168831	-1514.70788574
-175.296399814	-20.3794168831	-1516.1583252
-175.29556679	-20.3794168831	-1517.95129395
-175.294733766	-20.3794168831	-1519.9005127
-175.293900742	-20.3794168831	-1521.36645508
-175.293067718	-20.3794168831	-1523.27075195
-175.292234694	-20.3794168831	-1525.90197754
-175.29140167	-20.3794168831	-1529.59338379
-175.290568646	-20.3794168831	-1530.9173584
-175.289735622	-20.3794168831	-1533.06958008
-175.288902597	-20.3794168831	-1535.14880371
-175.288069573	-20.3794168831	-1537.23657227
-175.287236549	-20.3794168831	-1537.95178223
-175.286403525	-20.3794168831	-1538.67590332
-175.285570501	-20.3794168831	-1540.68188477
-175.284737477	-20.3794168831	-1540.95532227
-175.283904453	-20.3794168831	-1541.6204834
-175.283071429	-20.3794168831	-1541.92077637
-175.282238404	-20.3794168831	-1542.41589355
-175.28140538	-20.3794168831	-1542.11096191
-175.280572356	-20.3794168831	-1543.28771973
-175.279739332	-20.3794168831	-1546.84765625
-175.278906308	-20.3794168831	-1551.01513672
-175.278073284	-20.3794168831	-1552.68579102
-175.27724026	-20.3794168831	-1555.07250977
-175.276407236	-20.3794168831	-1556.98876953
-175.275574212	-20.3794168831	-1558.64672852
-175.274741187	-20.3794168831	-1560.23999023
-175.273908163	-20.3794168831	-1562.43603516
-175.273075139	-20.3794168831	-1564.46374512
-175.272242115	-20.3794168831	-1566.59460449
-175.271409091	-20.3794168831	-1568.53735352
-175.270576067	-20.3794168831	-1569.42663574
-175.269743043	-20.3794168831	-1571.96459961
-175.268910019	-20.3794168831	-1575.82421875
-175.268076994	-20.3794168831	-1575.64282227
-175.26724397	-20.3794168831	-1572.62585449
-175.266410946	-20.3794168831	-1571.03747559
-175.265577922	-20.3794168831	-1569.39550781
-175.264744898	-20.3794168831	-1568.1583252
-175.263911874	-20.3794168831	-1565.83325195
-175.26307885	-20.3794168831	-1564.23144531
-175.262245826	-20.3794168831	-1562.6427002
-175.261412801	-20.3794168831	-1560.98596191
-175.260579777	-20.3794168831	-1557.86584473
-175.259746753	-20.3794168831	-1553.98413086
-175.258913729	-20.3794168831	-1547.46826172
-175.258080705	-20.3794168831	-1539.27233887
-175.257247681	-20.3794168831	-1533.85644531
-175.256414657	-20.3794168831	-1535.22888184
-175.255581633	-20.3794168831	-1531.4564209
-175.254748609	-20.3794168831	-1517.07055664
-175.253915584	-20.3794168831	-1499.6685791
-175.25308256	-20.3794168831	-1481.54748535
-175.252249536	-20.3794168831	-1460.74438477
-175.251416512	-20.3794168831	-1442.13830566
-175.699583488	-20.3802506494	-2187.20019531
-175.698750464	-20.3802506494	-2188.10546875
-175.69791744	-20.3802506494	-2187.5546875
-175.697084416	-20.3802506494	-2183.74438477
-175.696251391	-20.3802506494	-2179.9831543
-175.695418367	-20.3802506494	-2179.67553711
-175.694585343	-20.3802506494	-2179.72192383
-175.693752319	-20.3802506494	-2175.51660156
-175.692919295	-20.3802506494	-2173.82177734
-175.692086271	-20.3802506494	-2174.34765625
-175.691253247	-20.3802506494	-2171.19580078
-175.690420223	-20.3802506494	-2167.96166992
-175.689587199	-20.3802506494	-2166.22387695
-175.688754174	-20.3802506494	-2165.86303711
-175.68792115	-20.3802506494	-2163.31591797
-175.687088126	-20.3802506494	-2160.84277344
-175.686255102	-20.3802506494	-2159.28149414
-175.685422078	-20.3802506494	-2157.16870117
-175.684589054	-20.3802506494	-2156.60400391
-175.68375603	-20.3802506494	-2154.00683594
-175.682923006	-20.3802506494	-2151.4519043
-175.682089981	-20.3802506494	-2150.984375
-175.681256957	-20.3802506494	-2150.13574219
-175.680423933	-20.3802506494	-2146.9387207
-175.679590909	-20.3802506494	-2144.58862305
-175.678757885	-20.3802506494	-2145.33691406
-175.677924861	-20.3802506494	-2142.79516602
-175.677091837	-20.3802506494	-2145.49902344
-175.676258813	-20.3802506494	-2149.15234375
-175.675425788	-20.3802506494	-2148.33300781
-175.674592764	-20.3802506494	-2148.51196289
-175.67375974	-20.3802506494	-2148.28295898
-175.672926716	-20.3802506494	-2148.53466797
-175.672093692	-20.3802506494	-2146.91162109
-175.671260668	-20.3802506494	-2144.03857422
-175.670427644	-20.3802506494	-2138.26147461
-175.66959462	-20.3802506494	-2133.71582031
-175.668761596	-20.3802506494	-2135.58398438
-175.667928571	-20.3802506494	-2138.06811523
-175.667095547	-20.3802506494	-2137.90917969
-175.666262523	-20.3802506494	-2136.03100586
-175.665429499	-20.3802506494	-2132.92480469
-175.664596475	-20.3802506494	-2143.48657227
-175.663763451	-20.3802506494	-2141.93066406
-175.662930427	-20.3802506494	-2124.7434082
-175.662097403	-20.3802506494	-2120.97265625
-175.661264378	-20.3802506494	-2121.07617188
-175.660431354	-20.3802506494	-2123.05200195
-175.65959833	-20.3802506494	-2123.99243164
-175.658765306	-20.3802506494	-2122.16918945
-175.657932282	-20.3802506494	-2120.85009766
-175.657099258	-20.3802506494	-2121.41943359
-175.656266234	-20.3802506494	-2119.22412109
-175.65543321	-20.3802506494	-2118.03442383
-175.654600186	-20.3802506494	-2119.27856445
-175.653767161	-20.3802506494	-2118.97021484
-175.652934137	-20.3802506494	-2118.27807617
-175.652101113	-20.3802506494	-2138.25952148
-175.651268089	-20.3802506494	-2141.74829102
-175.650435065	-20.3802506494	-2120.25244141
-175.649602041	-20.3802506494	-2117.37841797
-175.648769017	-20.3802506494	-2114.80688477
-175.647935993	-20.3802506494	-2112.05957031
-175.647102968	-20.3802506494	-2111.6862793
-175.646269944	-20.3802506494	-2114.51660156
-175.64543692	-20.3802506494	-2118.79833984
-175.644603896	-20.3802506494	-2119.91577148
-175.643770872	-20.3802506494	-2119.32446289
-175.642937848	-20.3802506494	-2118.09130859
-175.642104824	-20.3802506494	-2115.3515625
-175.6412718	-20.3802506494	-2113.52368164
-175.640438776	-20.3802506494	-2109.92236328
-175.639605751	-20.3802506494	-2104.8659668
-175.638772727	-20.3802506494	-2115.90234375
-175.637939703	-20.3802506494	-2297.86816406
-175.637106679	-20.3802506494	-2271.60742188
-175.636273655	-20.3802506494	-2071.99975586
-175.635440631	-20.3802506494	-2107.27685547
-175.634607607	-20.3802506494	-2108.72875977
-175.633774583	-20.3802506494	-2110.5847168
-175.632941558	-20.3802506494	-2108.96337891
-175.632108534	-20.3802506494	-2107.25390625
-175.63127551	-20.3802506494	-2106.55395508
-175.630442486	-20.3802506494	-2106.82910156
-175.629609462	-20.3802506494	-2107.12329102
-175.628776438	-20.3802506494	-2106.33300781
-175.627943414	-20.3802506494	-2106.47802734
-175.62711039	-20.3802506494	-2106.13891602
-175.626277365	-20.3802506494	-2104.796875
-175.625444341	-20.3802506494	-2099.83886719
-175.624611317	-20.3802506494	-2097.93432617
-175.623778293	-20.3802506494	-2100.61181641
-175.622945269	-20.3802506494	-2102.375
-175.622112245	-20.3802506494	-2102.70385742
-175.621279221	-20.3802506494	-2102.16723633
-175.620446197	-20.3802506494	-2101.48950195
-175.619613173	-20.3802506494	-2100.59594727
-175.618780148	-20.3802506494	-2096.96240234
-175.617947124	-20.3802506494	-2094.24609375
-175.6171141	-20.3802506494	-2093.4753418
-175.616281076	-20.3802506494	-2092.29882812
-175.615448052	-20.3802506494	-2091.26635742
-175.614615028	-20.3802506494	-2091.96386719
-175.613782004	-20.3802506494	-2093.40600586
-175.61294898	-20.3802506494	-2093.67651367
-175.612115955	-20.3802506494	-2093.67333984
-175.611282931	-20.3802506494	-2093.05200195
-175.610449907	-20.3802506494	-2090.96704102
-175.609616883	-20.3802506494	-2090.53662109
-175.608783859	-20.3802506494	-2091.74389648
-175.607950835	-20.3802506494	-2091.32299805
-175.607117811	-20.3802506494	-2090.25488281
-175.606284787	-20.3802506494	-2086.57006836
-175.605451763	-20.3802506494	-2117.71289062
-175.604618738	-20.3802506494	-2287.30786133
-175.603785714	-20.3802506494	-2257.34399414
-175.60295269	-20.3802506494	-2060.57104492
-175.602119666	-20.3802506494	-2071.62719727
-175.601286642	-20.3802506494	-2065.85961914
-175.600453618	-20.3802506494	-2062.18896484
-175.599620594	-20.3802506494	-2059.9597168
-175.59878757	-20.3802506494	-2060.15332031
-175.597954545	-20.3802506494	-2060.19702148
-175.597121521	-20.3802506494	-2060.07495117
-175.596288497	-20.3802506494	-2056.53271484
-175.595455473	-20.3802506494	-2046.3190918
-175.594622449	-20.3802506494	-2039.10217285
-175.593789425	-20.3802506494	-2035.27478027
-175.592956401	-20.3802506494	-2034.09692383
-175.592123377	-20.3802506494	-2036.78820801
-175.591290353	-20.3802506494	-2040.16894531
-175.590457328	-20.3802506494	-2039.97937012
-175.589624304	-20.3802506494	-2038.66967773
-175.58879128	-20.3802506494	-2037.01879883
-175.587958256	-20.3802506494	-2036.63269043
-175.587125232	-20.3802506494	-2037.15100098
-175.586292208	-20.3802506494	-2038.1595459
-175.585459184	-20.3802506494	-2037.74121094
-175.58462616	-20.3802506494	-2035.24328613
-175.583793135	-20.3802506494	-2033.79089355
-175.582960111	-20.3802506494	-2034.50842285
-175.582127087	-20.3802506494	-2034.37158203
-175.581294063	-20.3802506494	-2032.52624512
-175.580461039	-20.3802506494	-2029.04711914
-175.579628015	-20.3802506494	-2024.57824707
-175.578794991	-20.3802506494	-2024.21240234
-175.577961967	-20.3802506494	-2025.61828613
-175.577128942	-20.3802506494	-2024.10656738
-175.576295918	-20.3802506494	-2021.04003906
-175.575462894	-20.3802506494	-2016.93066406
-175.57462987	-20.3802506494	-2013.99499512
-175.573796846	-20.3802506494	-2011.78344727
-175.572963822	-20.3802506494	-2008.27807617
-175.572130798	-20.3802506494	-2007.17602539
-175.571297774	-20.3802506494	-2006.74865723
-175.57046475	-20.3802506494	-2003.49084473
-175.569631725	-20.3802506494	-1999.79626465
-175.568798701	-20.3802506494	-1996.66235352
-175.567965677	-20.3802506494	-1993.13476562
-175.567132653	-20.3802506494	-1988.9329834
-175.566299629	-20.3802506494	-1985.36376953
-175.565466605	-20.3802506494	-1982.35595703
-175.564633581	-20.3802506494	-1980.17028809
-175.563800557	-20.3802506494	-1976.90197754
-175.562967532	-20.3802506494	-1973.32299805
-175.562134508	-20.3802506494	-1970.44287109
-175.561301484	-20.3802506494	-1969.23632812
-175.56046846	-20.3802506494	-1967.26733398
-175.559635436	-20.3802506494	-1964.1003418
-175.558802412	-20.3802506494	-1959.48962402
-175.557969388	-20.3802506494	-1954.33752441
-175.557136364	-20.3802506494	-1947.74511719
-175.55630334	-20.3802506494	-1941.7421875
-175.555470315	-20.3802506494	-1938.25378418
-175.554637291	-20.3802506494	-1935.30493164
-175.553804267	-20.3802506494	-1931.44299316
-175.552971243	-20.3802506494	-1928.34997559
-175.552138219	-20.3802506494	-1926.77636719
-175.551305195	-20.3802506494	-1923.53686523
-175.550472171	-20.3802506494	-1917.65515137
-175.549639147	-20.3802506494	-1911.11547852
-175.548806122	-20.3802506494	-1906.85974121
-175.547973098	-20.3802506494	-1903.79980469
-175.547140074	-20.3802506494	-1900.36206055
-175.54630705	-20.3802506494	-1897.29052734
-175.545474026	-20.3802506494	-1898.2935791
-175.544641002	-20.3802506494	-1896.8203125
-175.543807978	-20.3802506494	-1891.86730957
-175.542974954	-20.3802506494	-1884.71386719
-175.542141929	-20.3802506494	-1877.0123291
-175.541308905	-20.3802506494	-1877.49865723
-175.540475881	-20.3802506494	-1883.02490234
-175.539642857	-20.3802506494	-1879.5847168
-175.538809833	-20.3802506494	-1876.62927246
-175.537976809	-20.3802506494	-1873.32434082
-175.537143785	-20.3802506494	-1867.7755127
-175.536310761	-20.3802506494	-1864.8203125
-175.535477737	-20.3802506494	-1850.36608887
-175.534644712	-20.3802506494	-1830.0859375
-175.533811688	-20.3802506494	-1832.25769043
-175.532978664	-20.3802506494	-1831.75683594
-175.53214564	-20.3802506494	-1833.24890137
-175.531312616	-20.3802506494	-1832.57739258
-175.530479592	-20.3802506494	-1830.68676758
-175.529646568	-20.3802506494	-1826.6953125
-175.528813544	-20.3802506494	-1815.41296387
-175.527980519	-20.3802506494	-1799.21081543
-175.527147495	-20.3802506494	-1788.78674316
-175.526314471	-20.3802506494	-1773.6472168
-175.525481447	-20.3802506494	-1763.27087402
-175.524648423	-20.3802506494	-1766.5189209
-175.523815399	-20.3802506494	-1764.05993652
-175.522982375	-20.3802506494	-1759.15966797
-175.522149351	-20.3802506494	-1756.23901367
-175.521316327	-20.3802506494	-1752.59729004
-175.520483302	-20.3802506494	-1752.38671875
-175.519650278	-20.3802506494	-1748.07043457
-175.518817254	-20.3802506494	-1744.92980957
-175.51798423	-20.3802506494	-1739.12084961
-175.517151206	-20.3802506494	-1733.55517578
-175.516318182	-20.3802506494	-1724.89807129
-175.515485158	-20.3802506494	-1716.91577148
-175.514652134	-20.3802506494	-1712.45263672
-175.513819109	-20.3802506494	-1704.79138184
-175.512986085	-20.3802506494	-1705.3927002
-175.512153061	-20.3802506494	-1707.76831055
-175.511320037	-20.3802506494	-1701.93676758
-175.510487013	-20.3802506494	-1694.05151367
-175.509653989	-20.3802506494	-1685.82287598
-175.508820965	-20.3802506494	-1678.91516113
-175.507987941	-20.3802506494	-1673.68518066
-175.507154917	-20.3802506494	-1663.6817627
-175.506321892	-20.3802506494	-1660.88476562
-175.505488868	-20.3802506494	-1659.15673828
-175.504655844	-20.3802506494	-1654.71447754
-175.50382282	-20.3802506494	-1648.35778809
-175.502989796	-20.3802506494	-1646.00366211
-175.502156772	-20.3802506494	-1641.57397461
-175.501323748	-20.3802506494	-1633.94055176
-175.500490724	-20.3802506494	-1626.94775391
-175.499657699	-20.3802506494	-1620.36218262
-175.498824675	-20.3802506494	-1615.15698242
-175.497991651	-20.3802506494	-1609.25744629
-175.497158627	-20.3802506494	-1603.70239258
-175.496325603	-20.3802506494	-1595.28527832
-175.495492579	-20.3802506494	-1587.45947266
-175.494659555	-20.3802506494	-1581.15148926
-175.493826531	-20.3802506494	-1574.29382324
-175.492993506	-20.3802506494	-1565.93505859
-175.492160482	-20.3802506494	-1559.32885742
-175.491327458	-20.3802506494	-1552.47155762
-175.490494434	-20.3802506494	-1545.23925781
-175.48966141	-20.3802506494	-1538.68579102
-175.488828386	-20.3802506494	-1531.8548584
-175.487995362	-20.3802506494	-1522.8659668
-175.487162338	-20.3802506494	-1514.38586426
-175.486329314	-20.3802506494	-1506.41455078
-175.485496289	-20.3802506494	-1498.26916504
-175.484663265	-20.3802506494	-1490.11206055
-175.483830241	-20.3802506494	-1482.76281738
-175.482997217	-20.3802506494	-1477.66674805
-175.482164193	-20.3802506494	-1471.36547852
-175.481331169	-20.3802506494	-1465.05334473
-175.480498145	-20.3802506494	-1458.22143555
-175.479665121	-20.3802506494	-1453.63256836
-175.478832096	-20.3802506494	-1449.77856445
-175.477999072	-20.3802506494	-1444.98583984
-175.477166048	-20.3802506494	-1440.21789551
-175.476333024	-20.3802506494	-1436.4831543
-175.4755	-20.3802506494	-1432.11096191
-175.474666976	-20.3802506494	-1427.53210449
-175.473833952	-20.3802506494	-1424.10900879
-175.473000928	-20.3802506494	-1420.75244141
-175.472167904	-20.3802506494	-1417.6060791
-175.471334879	-20.3802506494	-1413.99890137
-175.470501855	-20.3802506494	-1409.01538086
-175.469668831	-20.3802506494	-1406.50537109
-175.468835807	-20.3802506494	-1402.05566406
-175.468002783	-20.3802506494	-1397.04736328
-175.467169759	-20.3802506494	-1393.79016113
-175.466336735	-20.3802506494	-1387.95202637
-175.465503711	-20.3802506494	-1382.0982666
-175.464670686	-20.3802506494	-1376.4095459
-175.463837662	-20.3802506494	-1370.10229492
-175.463004638	-20.3802506494	-1368.20349121
-175.462171614	-20.3802506494	-1359.62023926
-175.46133859	-20.3802506494	-1354.36083984
-175.460505566	-20.3802506494	-1348.64013672
-175.459672542	-20.3802506494	-1345.24841309
-175.458839518	-20.3802506494	-1338.96459961
-175.458006494	-20.3802506494	-1331.24462891
-175.457173469	-20.3802506494	-1323.4822998
-175.456340445	-20.3802506494	-1318.20825195
-175.455507421	-20.3802506494	-1315.51086426
-175.454674397	-20.3802506494	-1307.83447266
-175.453841373	-20.3802506494	-1302.64416504
-175.453008349	-20.3802506494	-1292.60412598
-175.452175325	-20.3802506494	-1285.21118164
-175.451342301	-20.3802506494	-1278.0916748
-175.450509276	-20.3802506494	-1271.61071777
-175.449676252	-20.3802506494	-1264.17883301
-175.448843228	-20.3802506494	-1256.67053223
-175.448010204	-20.3802506494	-1248.65124512
-175.44717718	-20.3802506494	-1241.79516602
-175.446344156	-20.3802506494	-1234.23632812
-175.445511132	-20.3802506494	-1229.76843262
-175.444678108	-20.3802506494	-1225.2755127
-175.443845083	-20.3802506494	-1218.828125
-175.443012059	-20.3802506494	-1211.93237305
-175.442179035	-20.3802506494	-1206.70898438
-175.441346011	-20.3802506494	-1199.61535645
-175.440512987	-20.3802506494	-1193.52502441
-175.439679963	-20.3802506494	-1187.60717773
-175.438846939	-20.3802506494	-1182.99487305
-175.438013915	-20.3802506494	-1179.59411621
-175.437180891	-20.3802506494	-1177.05664062
-175.436347866	-20.3802506494	-1175.34362793
-175.435514842	-20.3802506494	-1174.6986084
-175.434681818	-20.3802506494	-1174.29870605
-175.433848794	-20.3802506494	-1172.82922363
-175.43301577	-20.3802506494	-1173.96228027
-175.432182746	-20.3802506494	-1174.40771484
-175.431349722	-20.3802506494	-1176.29821777
-175.430516698	-20.3802506494	-1178.94384766
-175.429683673	-20.3802506494	-1177.4954834
-175.428850649	-20.3802506494	-1177.38842773
-175.428017625	-20.3802506494	-1177.17700195
-175.427184601	-20.3802506494	-1178.19433594
-175.426351577	-20.3802506494	-1180.85693359
-175.425518553	-20.3802506494	-1179.11669922
-175.424685529	-20.3802506494	-1183.56494141
-175.423852505	-20.3802506494	-1185.85913086
-175.423019481	-20.3802506494	-1178.87719727
-175.422186456	-20.3802506494	-1177.92004395
-175.421353432	-20.3802506494	-1171.12988281
-175.420520408	-20.3802506494	-1152.59399414
-175.419687384	-20.3802506494	-1161.57861328
-175.41885436	-20.3802506494	-1165.98669434
-175.418021336	-20.3802506494	-1165.54724121
-175.417188312	-20.3802506494	-1157.68896484
-175.416355288	-20.3802506494	-1133.13696289
-175.415522263	-20.3802506494	-1121.60498047
-175.414689239	-20.3802506494	-1130.03723145
-175.413856215	-20.3802506494	-1123.10693359
-175.413023191	-20.3802506494	-1115.37255859
-175.412190167	-20.3802506494	-1103.44726562
-175.411357143	-20.3802506494	-1085.61914062
-175.410524119	-20.3802506494	-1061.22180176
-175.409691095	-20.3802506494	-1039.80310059
-175.408858071	-20.3802506494	-1038.59899902
-175.408025046	-20.3802506494	-1049.62927246
-175.407192022	-20.3802506494	-1054.68395996
-175.406358998	-20.3802506494	-1058.27246094
-175.405525974	-20.3802506494	-1061.52038574
-175.40469295	-20.3802506494	-1062.53601074
-175.403859926	-20.3802506494	-1065.34631348
-175.403026902	-20.3802506494	-1069.37329102
-175.402193878	-20.3802506494	-1074.87683105
-175.401360853	-20.3802506494	-1079.20397949
-175.400527829	-20.3802506494	-1086.28710938
-175.399694805	-20.3802506494	-1094.27844238
-175.398861781	-20.3802506494	-1101.96655273
-175.398028757	-20.3802506494	-1108.2064209
-175.397195733	-20.3802506494	-1114.17041016
-175.396362709	-20.3802506494	-1117.61816406
-175.395529685	-20.3802506494	-1120.69995117
-175.39469666	-20.3802506494	-1121.81433105
-175.393863636	-20.3802506494	-1123.89465332
-175.393030612	-20.3802506494	-1128.8515625
-175.392197588	-20.3802506494	-1132.37890625
-175.391364564	-20.3802506494	-1136.84082031
-175.39053154	-20.3802506494	-1145.28515625
-175.389698516	-20.3802506494	-1151.37255859
-175.388865492	-20.3802506494	-1158.83312988
-175.388032468	-20.3802506494	-1166.77526855
-175.387199443	-20.3802506494	-1174.95422363
-175.386366419	-20.3802506494	-1182.62841797
-175.385533395	-20.3802506494	-1185.03063965
-175.384700371	-20.3802506494	-1183.70947266
-175.383867347	-20.3802506494	-1185.63122559
-175.383034323	-20.3802506494	-1187.88635254
-175.382201299	-20.3802506494	-1183.47106934
-175.381368275	-20.3802506494	-1172.62609863
-175.38053525	-20.3802506494	-1166.99462891
-175.379702226	-20.3802506494	-1166.39990234
-175.378869202	-20.3802506494	-1172.07080078
-175.378036178	-20.3802506494	-1179.14990234
-175.377203154	-20.3802506494	-1184.36132812
-175.37637013	-20.3802506494	-1187.99829102
-175.375537106	-20.3802506494	-1192.25598145
-175.374704082	-20.3802506494	-1196.24804688
-175.373871058	-20.3802506494	-1201.99609375
-175.373038033	-20.3802506494	-1210.05310059
-175.372205009	-20.3802506494	-1220.69213867
-175.371371985	-20.3802506494	-1227.25585938
-175.370538961	-20.3802506494	-1234.55810547
-175.369705937	-20.3802506494	-1240.75317383
-175.368872913	-20.3802506494	-1243.35583496
-175.368039889	-20.3802506494	-1246.71801758
-175.367206865	-20.3802506494	-1253.39453125
-175.36637384	-20.3802506494	-1258.72888184
-175.365540816	-20.3802506494	-1262.96813965
-175.364707792	-20.3802506494	-1268.66906738
-175.363874768	-20.3802506494	-1274.77160645
-175.363041744	-20.3802506494	-1280.7878418
-175.36220872	-20.3802506494	-1288.13122559
-175.361375696	-20.3802506494	-1295.1739502
-175.360542672	-20.3802506494	-1298.71020508
-175.359709647	-20.3802506494	-1302.55078125
-175.358876623	-20.3802506494	-1307.80712891
-175.358043599	-20.3802506494	-1314.92297363
-175.357210575	-20.3802506494	-1329.88171387
-175.356377551	-20.3802506494	-1340.00537109
-175.355544527	-20.3802506494	-1350.31298828
-175.354711503	-20.3802506494	-1354.11645508
-175.353878479	-20.3802506494	-1356.47338867
-175.353045455	-20.3802506494	-1358.25219727
-175.35221243	-20.3802506494	-1362.78930664
-175.351379406	-20.3802506494	-1365.77148438
-175.350546382	-20.3802506494	-1368.76696777
-175.349713358	-20.3802506494	-1372.62121582
-175.348880334	-20.3802506494	-1376.72888184
-175.34804731	-20.3802506494	-1382.84326172
-175.347214286	-20.3802506494	-1384.79980469
-175.346381262	-20.3802506494	-1388.07629395
-175.345548237	-20.3802506494	-1395.3137207
-175.344715213	-20.3802506494	-1398.50378418
-175.343882189	-20.3802506494	-1399.86755371
-175.343049165	-20.3802506494	-1401.74633789
-175.342216141	-20.3802506494	-1405.20373535
-175.341383117	-20.3802506494	-1410.18676758
-175.340550093	-20.3802506494	-1411.76806641
-175.339717069	-20.3802506494	-1415.71826172
-175.338884045	-20.3802506494	-1417.61694336
-175.33805102	-20.3802506494	-1417.81848145
-175.337217996	-20.3802506494	-1420.47387695
-175.336384972	-20.3802506494	-1422.34863281
-175.335551948	-20.3802506494	-1427.24291992
-175.334718924	-20.3802506494	-1431.17175293
-175.3338859	-20.3802506494	-1429.18005371
-175.333052876	-20.3802506494	-1430.51098633
-175.332219852	-20.3802506494	-1435.56018066
-175.331386827	-20.3802506494	-1440.86132812
-175.330553803	-20.3802506494	-1444.81469727
-175.329720779	-20.3802506494	-1439.62573242
-175.328887755	-20.3802506494	-1520.37219238
-175.328054731	-20.3802506494	-1201.21166992
-175.327221707	-20.3802506494	-282.460632324
-175.326388683	-20.3802506494	-384.587432861
-175.325555659	-20.3802506494	-242.782073975
-175.324722635	-20.3802506494	62.4599380493
-175.32388961	-20.3802506494	-3.36176419258
-175.323056586	-20.3802506494	0
-175.322223562	-20.3802506494	0
-175.321390538	-20.3802506494	0
-175.320557514	-20.3802506494	0
-175.31972449	-20.3802506494	0
-175.318891466	-20.3802506494	0
-175.318058442	-20.3802506494	0
-175.317225417	-20.3802506494	0
-175.316392393	-20.3802506494	0
-175.315559369	-20.3802506494	0
-175.314726345	-20.3802506494	0
-175.313893321	-20.3802506494	0
-175.313060297	-20.3802506494	0
-175.312227273	-20.3802506494	54.5541763306
-175.311394249	-20.3802506494	-436.223968506
-175.310561224	-20.3802506494	-1597.49255371
-175.3097282	-20.3802506494	-1489.26318359
-175.308895176	-20.3802506494	-1490.26550293
-175.308062152	-20.3802506494	-1491.48168945
-175.307229128	-20.3802506494	-1491.82287598
-175.306396104	-20.3802506494	-1494.01757812
-175.30556308	-20.3802506494	-1495.19152832
-175.304730056	-20.3802506494	-1495.84924316
-175.303897032	-20.3802506494	-1497.98278809
-175.303064007	-20.3802506494	-1500.78845215
-175.302230983	-20.3802506494	-1503.02514648
-175.301397959	-20.3802506494	-1504.29748535
-175.300564935	-20.3802506494	-1506.0625
-175.299731911	-20.3802506494	-1507.82568359
-175.298898887	-20.3802506494	-1510.16931152
-175.298065863	-20.3802506494	-1512.74023438
-175.297232839	-20.3802506494	-1514.90820312
-175.296399814	-20.3802506494	-1516.00195312
-175.29556679	-20.3802506494	-1517.92785645
-175.294733766	-20.3802506494	-1519.34057617
-175.293900742	-20.3802506494	-1520.80883789
-175.293067718	-20.3802506494	-1522.32287598
-175.292234694	-20.3802506494	-1524.7076416
-175.29140167	-20.3802506494	-1528.13232422
-175.290568646	-20.3802506494	-1531.00585938
-175.289735622	-20.3802506494	-1532.04211426
-175.288902597	-20.3802506494	-1533.73046875
-175.288069573	-20.3802506494	-1537.42492676
-175.287236549	-20.3802506494	-1540.32714844
-175.286403525	-20.3802506494	-1541.27722168
-175.285570501	-20.3802506494	-1542.2376709
-175.284737477	-20.3802506494	-1541.01696777
-175.283904453	-20.3802506494	-1542.33605957
-175.283071429	-20.3802506494	-1543.61340332
-175.282238404	-20.3802506494	-1543.78100586
-175.28140538	-20.3802506494	-1544.5703125
-175.280572356	-20.3802506494	-1545.97131348
-175.279739332	-20.3802506494	-1547.89550781
-175.278906308	-20.3802506494	-1550.93493652
-175.278073284	-20.3802506494	-1554.21130371
-175.27724026	-20.3802506494	-1557.14831543
-175.276407236	-20.3802506494	-1558.61450195
-175.275574212	-20.3802506494	-1560.57800293
-175.274741187	-20.3802506494	-1561.91271973
-175.273908163	-20.3802506494	-1563.36547852
-175.273075139	-20.3802506494	-1564.34899902
-175.272242115	-20.3802506494	-1566.84008789
-175.271409091	-20.3802506494	-1569.9329834
-175.270576067	-20.3802506494	-1572.08898926
-175.269743043	-20.3802506494	-1574.11218262
-175.268910019	-20.3802506494	-1577.73046875
-175.268076994	-20.3802506494	-1578.52502441
-175.26724397	-20.3802506494	-1574.85888672
-175.266410946	-20.3802506494	-1573.16833496
-175.265577922	-20.3802506494	-1571.88916016
-175.264744898	-20.3802506494	-1569.94519043
-175.263911874	-20.3802506494	-1569.1418457
-175.26307885	-20.3802506494	-1566.61584473
-175.262245826	-20.3802506494	-1564.91503906
-175.261412801	-20.3802506494	-1562.65075684
-175.260579777	-20.3802506494	-1559.74023438
-175.259746753	-20.3802506494	-1555.77783203
-175.258913729	-20.3802506494	-1550.31567383
-175.258080705	-20.3802506494	-1542.45031738
-175.257247681	-20.3802506494	-1534.07543945
-175.256414657	-20.3802506494	-1534.84460449
-175.255581633	-20.3802506494	-1533.2590332
-175.254748609	-20.3802506494	-1521.55761719
-175.253915584	-20.3802506494	-1502.4173584
-175.25308256	-20.3802506494	-1484.34643555
-175.252249536	-20.3802506494	-1465.19055176
-175.251416512	-20.3802506494	-1445.73486328
-175.699583488	-20.3810844156	-2186.54003906
-175.698750464	-20.3810844156	-2187.26513672
-175.69791744	-20.3810844156	-2188.27929688
-175.697084416	-20.3810844156	-2185.82128906
-175.696251391	-20.3810844156	-2181.63330078
-175.695418367	-20.3810844156	-2177.67236328
-175.694585343	-20.3810844156	-2177.31494141
-175.693752319	-20.3810844156	-2177.51708984
-175.692919295	-20.3810844156	-2175.04833984
-175.692086271	-20.3810844156	-2173.47802734
-175.691253247	-20.3810844156	-2171.88378906
-175.690420223	-20.3810844156	-2168.79248047
-175.689587199	-20.3810844156	-2167.03125
-175.688754174	-20.3810844156	-2167.53320312
-175.68792115	-20.3810844156	-2164.79248047
-175.687088126	-20.3810844156	-2160.88232422
-175.686255102	-20.3810844156	-2159.5390625
-175.685422078	-20.3810844156	-2159.28320312
-175.684589054	-20.3810844156	-2157.64990234
-175.68375603	-20.3810844156	-2152.5078125
-175.682923006	-20.3810844156	-2149.74511719
-175.682089981	-20.3810844156	-2151.18969727
-175.681256957	-20.3810844156	-2149.65185547
-175.680423933	-20.3810844156	-2145.82250977
-175.679590909	-20.3810844156	-2144.17919922
-175.678757885	-20.3810844156	-2144.88696289
-175.677924861	-20.3810844156	-2144.65844727
-175.677091837	-20.3810844156	-2141.69335938
-175.676258813	-20.3810844156	-2137.48413086
-175.675425788	-20.3810844156	-2141.30541992
-175.674592764	-20.3810844156	-2149.58398438
-175.67375974	-20.3810844156	-2149.45996094
-175.672926716	-20.3810844156	-2148.75097656
-175.672093692	-20.3810844156	-2145.46582031
-175.671260668	-20.3810844156	-2134.66772461
-175.670427644	-20.3810844156	-2127.61035156
-175.66959462	-20.3810844156	-2130.46704102
-175.668761596	-20.3810844156	-2131.9152832
-175.667928571	-20.3810844156	-2132.47045898
-175.667095547	-20.3810844156	-2135.1315918
-175.666262523	-20.3810844156	-2134.61450195
-175.665429499	-20.3810844156	-2133.03466797
-175.664596475	-20.3810844156	-2125.60058594
-175.663763451	-20.3810844156	-2120.46411133
-175.662930427	-20.3810844156	-2122.31323242
-175.662097403	-20.3810844156	-2121.47509766
-175.661264378	-20.3810844156	-2118.77172852
-175.660431354	-20.3810844156	-2119.10839844
-175.65959833	-20.3810844156	-2119.37329102
-175.658765306	-20.3810844156	-2117.27441406
-175.657932282	-20.3810844156	-2118.65722656
-175.657099258	-20.3810844156	-2120.37133789
-175.656266234	-20.3810844156	-2118.94335938
-175.65543321	-20.3810844156	-2114.63208008
-175.654600186	-20.3810844156	-2114.27001953
-175.653767161	-20.3810844156	-2115.93945312
-175.652934137	-20.3810844156	-2114.06225586
-175.652101113	-20.3810844156	-2142.70068359
-175.651268089	-20.3810844156	-2146.80297852
-175.650435065	-20.3810844156	-2114.46728516
-175.649602041	-20.3810844156	-2112.48779297
-175.648769017	-20.3810844156	-2112.39453125
-175.647935993	-20.3810844156	-2112.34594727
-175.647102968	-20.3810844156	-2112.58398438
-175.646269944	-20.3810844156	-2115.31152344
-175.64543692	-20.3810844156	-2119.25317383
-175.644603896	-20.3810844156	-2118.94311523
-175.643770872	-20.3810844156	-2115.32617188
-175.642937848	-20.3810844156	-2111.98632812
-175.642104824	-20.3810844156	-2110.12548828
-175.6412718	-20.3810844156	-2108.54736328
-175.640438776	-20.3810844156	-2104.86987305
-175.639605751	-20.3810844156	-2100.63720703
-175.638772727	-20.3810844156	-2123.39892578
-175.637939703	-20.3810844156	-2248.4609375
-175.637106679	-20.3810844156	-2224.91235352
-175.636273655	-20.3810844156	-2092.89404297
-175.635440631	-20.3810844156	-2107.78295898
-175.634607607	-20.3810844156	-2110.41064453
-175.633774583	-20.3810844156	-2112.02734375
-175.632941558	-20.3810844156	-2109.66015625
-175.632108534	-20.3810844156	-2106.46069336
-175.63127551	-20.3810844156	-2105.73071289
-175.630442486	-20.3810844156	-2106.02539062
-175.629609462	-20.3810844156	-2106.21386719
-175.628776438	-20.3810844156	-2104.58007812
-175.627943414	-20.3810844156	-2103.00561523
-175.62711039	-20.3810844156	-2100.10083008
-175.626277365	-20.3810844156	-2096.82373047
-175.625444341	-20.3810844156	-2095.8918457
-175.624611317	-20.3810844156	-2095.3112793
-175.623778293	-20.3810844156	-2096.56323242
-175.622945269	-20.3810844156	-2097.62670898
-175.622112245	-20.3810844156	-2098.49267578
-175.621279221	-20.3810844156	-2099.10620117
-175.620446197	-20.3810844156	-2099.19897461
-175.619613173	-20.3810844156	-2096.71826172
-175.618780148	-20.3810844156	-2092.93212891
-175.617947124	-20.3810844156	-2091.34521484
-175.6171141	-20.3810844156	-2091.54760742
-175.616281076	-20.3810844156	-2090.36303711
-175.615448052	-20.3810844156	-2090.22973633
-175.614615028	-20.3810844156	-2093.41992188
-175.613782004	-20.3810844156	-2093.16455078
-175.61294898	-20.3810844156	-2089.66748047
-175.612115955	-20.3810844156	-2088.98583984
-175.611282931	-20.3810844156	-2088.81640625
-175.610449907	-20.3810844156	-2089.5090332
-175.609616883	-20.3810844156	-2091.05151367
-175.608783859	-20.3810844156	-2089.90771484
-175.607950835	-20.3810844156	-2087.97338867
-175.607117811	-20.3810844156	-2090.82836914
-175.606284787	-20.3810844156	-2067.93457031
-175.605451763	-20.3810844156	-2270.34985352
-175.604618738	-20.3810844156	-2457.98388672
-175.603785714	-20.3810844156	-2217.03027344
-175.60295269	-20.3810844156	-2065.04223633
-175.602119666	-20.3810844156	-2078.4519043
-175.601286642	-20.3810844156	-2071.10595703
-175.600453618	-20.3810844156	-2065.51293945
-175.599620594	-20.3810844156	-2060.29541016
-175.59878757	-20.3810844156	-2058.33081055
-175.597954545	-20.3810844156	-2060.83862305
-175.597121521	-20.3810844156	-2059.9699707
-175.596288497	-20.3810844156	-2054.09057617
-175.595455473	-20.3810844156	-2047.51501465
-175.594622449	-20.3810844156	-2040.72546387
-175.593789425	-20.3810844156	-2035.62341309
-175.592956401	-20.3810844156	-2036.85827637
-175.592123377	-20.3810844156	-2039.30981445
-175.591290353	-20.3810844156	-2039.63708496
-175.590457328	-20.3810844156	-2039.16235352
-175.589624304	-20.3810844156	-2036.21887207
-175.58879128	-20.3810844156	-2034.3260498
-175.587958256	-20.3810844156	-2035.27709961
-175.587125232	-20.3810844156	-2036.04577637
-175.586292208	-20.3810844156	-2036.19335938
-175.585459184	-20.3810844156	-2036.59912109
-175.58462616	-20.3810844156	-2035.3059082
-175.583793135	-20.3810844156	-2032.59960938
-175.582960111	-20.3810844156	-2031.2388916
-175.582127087	-20.3810844156	-2029.55200195
-175.581294063	-20.3810844156	-2026.38598633
-175.580461039	-20.3810844156	-2022.85742188
-175.579628015	-20.3810844156	-2021.98693848
-175.578794991	-20.3810844156	-2021.24267578
-175.577961967	-20.3810844156	-2019.98291016
-175.577128942	-20.3810844156	-2019.25817871
-175.576295918	-20.3810844156	-2017.36682129
-175.575462894	-20.3810844156	-2014.96618652
-175.57462987	-20.3810844156	-2012.77819824
-175.573796846	-20.3810844156	-2010.97607422
-175.572963822	-20.3810844156	-2008.09033203
-175.572130798	-20.3810844156	-2006.75524902
-175.571297774	-20.3810844156	-2006.42565918
-175.57046475	-20.3810844156	-2004.04882812
-175.569631725	-20.3810844156	-2000.99328613
-175.568798701	-20.3810844156	-1998.72644043
-175.567965677	-20.3810844156	-1996.05834961
-175.567132653	-20.3810844156	-1992.19628906
-175.566299629	-20.3810844156	-1987.84436035
-175.565466605	-20.3810844156	-1984.00537109
-175.564633581	-20.3810844156	-1982.06347656
-175.563800557	-20.3810844156	-1977.72229004
-175.562967532	-20.3810844156	-1974.60351562
-175.562134508	-20.3810844156	-1972.26953125
-175.561301484	-20.3810844156	-1970.47839355
-175.56046846	-20.3810844156	-1967.90881348
-175.559635436	-20.3810844156	-1964.06677246
-175.558802412	-20.3810844156	-1960.64013672
-175.557969388	-20.3810844156	-1956.50366211
-175.557136364	-20.3810844156	-1951.04187012
-175.55630334	-20.3810844156	-1942.0300293
-175.555470315	-20.3810844156	-1932.9732666
-175.554637291	-20.3810844156	-1929.08459473
-175.553804267	-20.3810844156	-1928.36694336
-175.552971243	-20.3810844156	-1924.7364502
-175.552138219	-20.3810844156	-1920.3795166
-175.551305195	-20.3810844156	-1918.76184082
-175.550472171	-20.3810844156	-1912.62060547
-175.549639147	-20.3810844156	-1906.48120117
-175.548806122	-20.3810844156	-1902.93066406
-175.547973098	-20.3810844156	-1898.94299316
-175.547140074	-20.3810844156	-1896.6517334
-175.54630705	-20.3810844156	-1893.70056152
-175.545474026	-20.3810844156	-1893.40563965
-175.544641002	-20.3810844156	-1896.09912109
-175.543807978	-20.3810844156	-1894.24450684
-175.542974954	-20.3810844156	-1888.2409668
-175.542141929	-20.3810844156	-1886.70324707
-175.541308905	-20.3810844156	-1886.51928711
-175.540475881	-20.3810844156	-1883.3927002
-175.539642857	-20.3810844156	-1878.54492188
-175.538809833	-20.3810844156	-1874.51672363
-175.537976809	-20.3810844156	-1872.4954834
-175.537143785	-20.3810844156	-1857.54394531
-175.536310761	-20.3810844156	-1846.5123291
-175.535477737	-20.3810844156	-1836.39526367
-175.534644712	-20.3810844156	-1819.59033203
-175.533811688	-20.3810844156	-1829.68603516
-175.532978664	-20.3810844156	-1829.72753906
-175.53214564	-20.3810844156	-1826.9407959
-175.531312616	-20.3810844156	-1831.85961914
-175.530479592	-20.3810844156	-1827.90808105
-175.529646568	-20.3810844156	-1822.79321289
-175.528813544	-20.3810844156	-1818.60571289
-175.527980519	-20.3810844156	-1809.90246582
-175.527147495	-20.3810844156	-1792.79553223
-175.526314471	-20.3810844156	-1775.9909668
-175.525481447	-20.3810844156	-1773.62133789
-175.524648423	-20.3810844156	-1772.83129883
-175.523815399	-20.3810844156	-1770.1373291
-175.522982375	-20.3810844156	-1765.97119141
-175.522149351	-20.3810844156	-1763.62548828
-175.521316327	-20.3810844156	-1758.02636719
-175.520483302	-20.3810844156	-1755.03588867
-175.519650278	-20.3810844156	-1750.01977539
-175.518817254	-20.3810844156	-1744.33862305
-175.51798423	-20.3810844156	-1739.16650391
-175.517151206	-20.3810844156	-1732.13085938
-175.516318182	-20.3810844156	-1729.43774414
-175.515485158	-20.3810844156	-1720.57666016
-175.514652134	-20.3810844156	-1713.44360352
-175.513819109	-20.3810844156	-1717.42919922
-175.512986085	-20.3810844156	-1711.83068848
-175.512153061	-20.3810844156	-1707.04968262
-175.511320037	-20.3810844156	-1699.97766113
-175.510487013	-20.3810844156	-1691.1027832
-175.509653989	-20.3810844156	-1686.82763672
-175.508820965	-20.3810844156	-1681.55114746
-175.507987941	-20.3810844156	-1676.61413574
-175.507154917	-20.3810844156	-1671.99658203
-175.506321892	-20.3810844156	-1663.99572754
-175.505488868	-20.3810844156	-1660.19921875
-175.504655844	-20.3810844156	-1656.63305664
-175.50382282	-20.3810844156	-1654.85449219
-175.502989796	-20.3810844156	-1648.16394043
-175.502156772	-20.3810844156	-1642.61413574
-175.501323748	-20.3810844156	-1635.50927734
-175.500490724	-20.3810844156	-1628.64526367
-175.499657699	-20.3810844156	-1624.30371094
-175.498824675	-20.3810844156	-1618.39709473
-175.497991651	-20.3810844156	-1610.71533203
-175.497158627	-20.3810844156	-1603.52050781
-175.496325603	-20.3810844156	-1597.61071777
-175.495492579	-20.3810844156	-1590.10705566
-175.494659555	-20.3810844156	-1581.42541504
-175.493826531	-20.3810844156	-1574.44311523
-175.492993506	-20.3810844156	-1568.51501465
-175.492160482	-20.3810844156	-1561.86206055
-175.491327458	-20.3810844156	-1554.05541992
-175.490494434	-20.3810844156	-1547.07385254
-175.48966141	-20.3810844156	-1538.82458496
-175.488828386	-20.3810844156	-1531.43225098
-175.487995362	-20.3810844156	-1522.38928223
-175.487162338	-20.3810844156	-1514.10803223
-175.486329314	-20.3810844156	-1505.86523438
-175.485496289	-20.3810844156	-1497.19812012
-175.484663265	-20.3810844156	-1491.83361816
-175.483830241	-20.3810844156	-1484.37194824
-175.482997217	-20.3810844156	-1477.37268066
-175.482164193	-20.3810844156	-1471.79150391
-175.481331169	-20.3810844156	-1465.6340332
-175.480498145	-20.3810844156	-1460.16796875
-175.479665121	-20.3810844156	-1456.39562988
-175.478832096	-20.3810844156	-1451.73486328
-175.477999072	-20.3810844156	-1447.41540527
-175.477166048	-20.3810844156	-1443.08532715
-175.476333024	-20.3810844156	-1437.2902832
-175.4755	-20.3810844156	-1434.11120605
-175.474666976	-20.3810844156	-1430.41052246
-175.473833952	-20.3810844156	-1427.07189941
-175.473000928	-20.3810844156	-1423.48547363
-175.472167904	-20.3810844156	-1419.01025391
-175.471334879	-20.3810844156	-1414.57983398
-175.470501855	-20.3810844156	-1410.43835449
-175.469668831	-20.3810844156	-1406.09436035
-175.468835807	-20.3810844156	-1401.06750488
-175.468002783	-20.3810844156	-1396.79394531
-175.467169759	-20.3810844156	-1393.61523438
-175.466336735	-20.3810844156	-1389.78613281
-175.465503711	-20.3810844156	-1386.54455566
-175.464670686	-20.3810844156	-1379.97241211
-175.463837662	-20.3810844156	-1372.18554688
-175.463004638	-20.3810844156	-1370.41638184
-175.462171614	-20.3810844156	-1364.89245605
-175.46133859	-20.3810844156	-1357.78295898
-175.460505566	-20.3810844156	-1351.94714355
-175.459672542	-20.3810844156	-1350.49084473
-175.458839518	-20.3810844156	-1344.66589355
-175.458006494	-20.3810844156	-1337.80957031
-175.457173469	-20.3810844156	-1332.77209473
-175.456340445	-20.3810844156	-1327.68212891
-175.455507421	-20.3810844156	-1318.88647461
-175.454674397	-20.3810844156	-1313.91906738
-175.453841373	-20.3810844156	-1309.55712891
-175.453008349	-20.3810844156	-1302.08312988
-175.452175325	-20.3810844156	-1291.80603027
-175.451342301	-20.3810844156	-1282.02233887
-175.450509276	-20.3810844156	-1274.91760254
-175.449676252	-20.3810844156	-1270.07214355
-175.448843228	-20.3810844156	-1261.35778809
-175.448010204	-20.3810844156	-1254.10046387
-175.44717718	-20.3810844156	-1249.10766602
-175.446344156	-20.3810844156	-1241.0402832
-175.445511132	-20.3810844156	-1236.06005859
-175.444678108	-20.3810844156	-1231.40441895
-175.443845083	-20.3810844156	-1225.00427246
-175.443012059	-20.3810844156	-1218.70471191
-175.442179035	-20.3810844156	-1213.41882324
-175.441346011	-20.3810844156	-1207.92578125
-175.440512987	-20.3810844156	-1201.71264648
-175.439679963	-20.3810844156	-1195.53735352
-175.438846939	-20.3810844156	-1191.53918457
-175.438013915	-20.3810844156	-1188.69799805
-175.437180891	-20.3810844156	-1187.78491211
-175.436347866	-20.3810844156	-1187.65661621
-175.435514842	-20.3810844156	-1187.3293457
-175.434681818	-20.3810844156	-1185.60021973
-175.433848794	-20.3810844156	-1182.75744629
-175.43301577	-20.3810844156	-1184.86401367
-175.432182746	-20.3810844156	-1189.5670166
-175.431349722	-20.3810844156	-1189.5098877
-175.430516698	-20.3810844156	-1188.06738281
-175.429683673	-20.3810844156	-1187.42492676
-175.428850649	-20.3810844156	-1187.37341309
-175.428017625	-20.3810844156	-1189.79089355
-175.427184601	-20.3810844156	-1189.13269043
-175.426351577	-20.3810844156	-1187.7322998
-175.425518553	-20.3810844156	-1189.7701416
-175.424685529	-20.3810844156	-1194.97949219
-175.423852505	-20.3810844156	-1196.14294434
-175.423019481	-20.3810844156	-1199.68566895
-175.422186456	-20.3810844156	-1193.4128418
-175.421353432	-20.3810844156	-1186.34460449
-175.420520408	-20.3810844156	-1176.8001709
-175.419687384	-20.3810844156	-1181.15979004
-175.41885436	-20.3810844156	-1181.75354004
-175.418021336	-20.3810844156	-1182.30395508
-175.417188312	-20.3810844156	-1179.23156738
-175.416355288	-20.3810844156	-1163.82421875
-175.415522263	-20.3810844156	-1149.23620605
-175.414689239	-20.3810844156	-1148.12365723
-175.413856215	-20.3810844156	-1136.67907715
-175.413023191	-20.3810844156	-1125.39782715
-175.412190167	-20.3810844156	-1111.65405273
-175.411357143	-20.3810844156	-1090.06481934
-175.410524119	-20.3810844156	-1067.08081055
-175.409691095	-20.3810844156	-1056.31628418
-175.408858071	-20.3810844156	-1056.03198242
-175.408025046	-20.3810844156	-1058.99841309
-175.407192022	-20.3810844156	-1066.58532715
-175.406358998	-20.3810844156	-1070.47058105
-175.405525974	-20.3810844156	-1072.8190918
-175.40469295	-20.3810844156	-1075.67858887
-175.403859926	-20.3810844156	-1078.68273926
-175.403026902	-20.3810844156	-1081.74194336
-175.402193878	-20.3810844156	-1087.02258301
-175.401360853	-20.3810844156	-1090.73669434
-175.400527829	-20.3810844156	-1095.89355469
-175.399694805	-20.3810844156	-1104.09033203
-175.398861781	-20.3810844156	-1111.99145508
-175.398028757	-20.3810844156	-1118.28527832
-175.397195733	-20.3810844156	-1124.24450684
-175.396362709	-20.3810844156	-1127.27587891
-175.395529685	-20.3810844156	-1129.75292969
-175.39469666	-20.3810844156	-1131.48168945
-175.393863636	-20.3810844156	-1133.60754395
-175.393030612	-20.3810844156	-1138.47045898
-175.392197588	-20.3810844156	-1142.7833252
-175.391364564	-20.3810844156	-1147.40039062
-175.39053154	-20.3810844156	-1154.35437012
-175.389698516	-20.3810844156	-1160.21643066
-175.388865492	-20.3810844156	-1167.89746094
-175.388032468	-20.3810844156	-1174.88671875
-175.387199443	-20.3810844156	-1182.19897461
-175.386366419	-20.3810844156	-1190.14501953
-175.385533395	-20.3810844156	-1196.01513672
-175.384700371	-20.3810844156	-1198.81384277
-175.383867347	-20.3810844156	-1199.64428711
-175.383034323	-20.3810844156	-1198.4375
-175.382201299	-20.3810844156	-1196.31994629
-175.381368275	-20.3810844156	-1189.58850098
-175.38053525	-20.3810844156	-1183.11425781
-175.379702226	-20.3810844156	-1181.1184082
-175.378869202	-20.3810844156	-1184.42529297
-175.378036178	-20.3810844156	-1189.9564209
-175.377203154	-20.3810844156	-1194.72192383
-175.37637013	-20.3810844156	-1197.26269531
-175.375537106	-20.3810844156	-1197.12646484
-175.374704082	-20.3810844156	-1202.61120605
-175.373871058	-20.3810844156	-1210.53686523
-175.373038033	-20.3810844156	-1216.52209473
-175.372205009	-20.3810844156	-1226.31628418
-175.371371985	-20.3810844156	-1234.40026855
-175.370538961	-20.3810844156	-1240.60620117
-175.369705937	-20.3810844156	-1247.10217285
-175.368872913	-20.3810844156	-1251.77233887
-175.368039889	-20.3810844156	-1257.10192871
-175.367206865	-20.3810844156	-1263.0534668
-175.36637384	-20.3810844156	-1267.37719727
-175.365540816	-20.3810844156	-1269.91992188
-175.364707792	-20.3810844156	-1274.03503418
-175.363874768	-20.3810844156	-1279.91845703
-175.363041744	-20.3810844156	-1286.33166504
-175.36220872	-20.3810844156	-1293.49731445
-175.361375696	-20.3810844156	-1300.88342285
-175.360542672	-20.3810844156	-1308.37878418
-175.359709647	-20.3810844156	-1313.2800293
-175.358876623	-20.3810844156	-1317.11047363
-175.358043599	-20.3810844156	-1322.26574707
-175.357210575	-20.3810844156	-1332.37634277
-175.356377551	-20.3810844156	-1340.89941406
-175.355544527	-20.3810844156	-1349.93505859
-175.354711503	-20.3810844156	-1356.4979248
-175.353878479	-20.3810844156	-1360.65734863
-175.353045455	-20.3810844156	-1363.48828125
-175.35221243	-20.3810844156	-1366.76196289
-175.351379406	-20.3810844156	-1369.27087402
-175.350546382	-20.3810844156	-1371.90551758
-175.349713358	-20.3810844156	-1376.71948242
-175.348880334	-20.3810844156	-1382.0682373
-175.34804731	-20.3810844156	-1387.54309082
-175.347214286	-20.3810844156	-1391.20788574
-175.346381262	-20.3810844156	-1392.34069824
-175.345548237	-20.3810844156	-1398.35913086
-175.344715213	-20.3810844156	-1401.79296875
-175.343882189	-20.3810844156	-1403.25195312
-175.343049165	-20.3810844156	-1405.78161621
-175.342216141	-20.3810844156	-1408.40979004
-175.341383117	-20.3810844156	-1413.04553223
-175.340550093	-20.3810844156	-1414.92529297
-175.339717069	-20.3810844156	-1420.80627441
-175.338884045	-20.3810844156	-1423.02490234
-175.33805102	-20.3810844156	-1421.77575684
-175.337217996	-20.3810844156	-1423.38720703
-175.336384972	-20.3810844156	-1424.859375
-175.335551948	-20.3810844156	-1429.08544922
-175.334718924	-20.3810844156	-1432.16101074
-175.3338859	-20.3810844156	-1432.30090332
-175.333052876	-20.3810844156	-1434.77148438
-175.332219852	-20.3810844156	-1438.49145508
-175.331386827	-20.3810844156	-1443.52880859
-175.330553803	-20.3810844156	-1444.99084473
-175.329720779	-20.3810844156	-1444.27087402
-175.328887755	-20.3810844156	-1444.18359375
-175.328054731	-20.3810844156	-1483.26843262
-175.327221707	-20.3810844156	-1568.85388184
-175.326388683	-20.3810844156	-1602.72070312
-175.325555659	-20.3810844156	-1216.7701416
-175.324722635	-20.3810844156	-173.618972778
-175.32388961	-20.3810844156	27.6782341003
-175.323056586	-20.3810844156	0
-175.322223562	-20.3810844156	0
-175.321390538	-20.3810844156	0
-175.320557514	-20.3810844156	0
-175.31972449	-20.3810844156	0
-175.318891466	-20.3810844156	0
-175.318058442	-20.3810844156	0
-175.317225417	-20.3810844156	0
-175.316392393	-20.3810844156	0
-175.315559369	-20.3810844156	0
-175.314726345	-20.3810844156	0
-175.313893321	-20.3810844156	0
-175.313060297	-20.3810844156	0
-175.312227273	-20.3810844156	54.5518989563
-175.311394249	-20.3810844156	-436.211242676
-175.310561224	-20.3810844156	-1597.38256836
-175.3097282	-20.3810844156	-1489.0177002
-175.308895176	-20.3810844156	-1490.20422363
-175.308062152	-20.3810844156	-1491.57141113
-175.307229128	-20.3810844156	-1491.20410156
-175.306396104	-20.3810844156	-1493.4831543
-175.30556308	-20.3810844156	-1495.61230469
-175.304730056	-20.3810844156	-1496.7467041
-175.303897032	-20.3810844156	-1498.44848633
-175.303064007	-20.3810844156	-1501.25390625
-175.302230983	-20.3810844156	-1502.98657227
-175.301397959	-20.3810844156	-1504.58544922
-175.300564935	-20.3810844156	-1506.49108887
-175.299731911	-20.3810844156	-1507.98474121
-175.298898887	-20.3810844156	-1509.55053711
-175.298065863	-20.3810844156	-1512.34887695
-175.297232839	-20.3810844156	-1514.14929199
-175.296399814	-20.3810844156	-1515.37976074
-175.29556679	-20.3810844156	-1516.81005859
-175.294733766	-20.3810844156	-1518.70751953
-175.293900742	-20.3810844156	-1519.89025879
-175.293067718	-20.3810844156	-1521.20861816
-175.292234694	-20.3810844156	-1524.9140625
-175.29140167	-20.3810844156	-1530.34558105
-175.290568646	-20.3810844156	-1530.21630859
-175.289735622	-20.3810844156	-1532.97729492
-175.288902597	-20.3810844156	-1534.68469238
-175.288069573	-20.3810844156	-1536.22521973
-175.287236549	-20.3810844156	-1539.73535156
-175.286403525	-20.3810844156	-1541.50866699
-175.285570501	-20.3810844156	-1541.50256348
-175.284737477	-20.3810844156	-1543.12878418
-175.283904453	-20.3810844156	-1543.7713623
-175.283071429	-20.3810844156	-1545.16650391
-175.282238404	-20.3810844156	-1546.85986328
-175.28140538	-20.3810844156	-1546.94372559
-175.280572356	-20.3810844156	-1548.61694336
-175.279739332	-20.3810844156	-1551.26147461
-175.278906308	-20.3810844156	-1552.31896973
-175.278073284	-20.3810844156	-1556.58117676
-175.27724026	-20.3810844156	-1559.2590332
-175.276407236	-20.3810844156	-1560.45166016
-175.275574212	-20.3810844156	-1563.25866699
-175.274741187	-20.3810844156	-1564.69104004
-175.273908163	-20.3810844156	-1564.59716797
-175.273075139	-20.3810844156	-1565.35888672
-175.272242115	-20.3810844156	-1567.48449707
-175.271409091	-20.3810844156	-1570.4017334
-175.270576067	-20.3810844156	-1573.68041992
-175.269743043	-20.3810844156	-1576.24279785
-175.268910019	-20.3810844156	-1579.18078613
-175.268076994	-20.3810844156	-1580.29431152
-175.26724397	-20.3810844156	-1577.5625
-175.266410946	-20.3810844156	-1575.47790527
-175.265577922	-20.3810844156	-1574.53759766
-175.264744898	-20.3810844156	-1573.15539551
-175.263911874	-20.3810844156	-1571.06115723
-175.26307885	-20.3810844156	-1568.57177734
-175.262245826	-20.3810844156	-1566.69750977
-175.261412801	-20.3810844156	-1564.08532715
-175.260579777	-20.3810844156	-1561.35888672
-175.259746753	-20.3810844156	-1558.46618652
-175.258913729	-20.3810844156	-1553.078125
-175.258080705	-20.3810844156	-1545.33813477
-175.257247681	-20.3810844156	-1536.21936035
-175.256414657	-20.3810844156	-1534.97277832
-175.255581633	-20.3810844156	-1534.18029785
-175.254748609	-20.3810844156	-1526.75378418
-175.253915584	-20.3810844156	-1510.31201172
-175.25308256	-20.3810844156	-1490.76000977
-175.252249536	-20.3810844156	-1469.40026855
-175.251416512	-20.3810844156	-1450.50708008
-175.699583488	-20.3819181818	-2185.95996094
-175.698750464	-20.3819181818	-2186.62792969
-175.69791744	-20.3819181818	-2189.3515625
-175.697084416	-20.3819181818	-2185.21801758
-175.696251391	-20.3819181818	-2179.63867188
-175.695418367	-20.3819181818	-2175.15136719
-175.694585343	-20.3819181818	-2174.19628906
-175.693752319	-20.3819181818	-2175.03808594
-175.692919295	-20.3819181818	-2171.81738281
-175.692086271	-20.3819181818	-2171.16918945
-175.691253247	-20.3819181818	-2173.26196289
-175.690420223	-20.3819181818	-2171.41186523
-175.689587199	-20.3819181818	-2166.63598633
-175.688754174	-20.3819181818	-2164.6171875
-175.68792115	-20.3819181818	-2162.63427734
-175.687088126	-20.3819181818	-2159.79980469
-175.686255102	-20.3819181818	-2158.95581055
-175.685422078	-20.3819181818	-2159.56982422
-175.684589054	-20.3819181818	-2158.15478516
-175.68375603	-20.3819181818	-2153.03710938
-175.682923006	-20.3819181818	-2149.12011719
-175.682089981	-20.3819181818	-2147.56225586
-175.681256957	-20.3819181818	-2146.18579102
-175.680423933	-20.3819181818	-2144.46337891
-175.679590909	-20.3819181818	-2143.64746094
-175.678757885	-20.3819181818	-2143.97363281
-175.677924861	-20.3819181818	-2142.67797852
-175.677091837	-20.3819181818	-2139.33251953
-175.676258813	-20.3819181818	-2136.80615234
-175.675425788	-20.3819181818	-2134.59692383
-175.674592764	-20.3819181818	-2140.77514648
-175.67375974	-20.3819181818	-2146.71777344
-175.672926716	-20.3819181818	-2147.28369141
-175.672093692	-20.3819181818	-2142.55883789
-175.671260668	-20.3819181818	-2130.78369141
-175.670427644	-20.3819181818	-2125.83666992
-175.66959462	-20.3819181818	-2125.62304688
-175.668761596	-20.3819181818	-2130.03588867
-175.667928571	-20.3819181818	-2130.74169922
-175.667095547	-20.3819181818	-2129.375
-175.666262523	-20.3819181818	-2132.35888672
-175.665429499	-20.3819181818	-2129.97045898
-175.664596475	-20.3819181818	-2125.03320312
-175.663763451	-20.3819181818	-2121.90039062
-175.662930427	-20.3819181818	-2120.96606445
-175.662097403	-20.3819181818	-2121.04345703
-175.661264378	-20.3819181818	-2120.30078125
-175.660431354	-20.3819181818	-2119.09667969
-175.65959833	-20.3819181818	-2118.85205078
-175.658765306	-20.3819181818	-2117.77905273
-175.657932282	-20.3819181818	-2116.87768555
-175.657099258	-20.3819181818	-2118.34277344
-175.656266234	-20.3819181818	-2117.94116211
-175.65543321	-20.3819181818	-2114.32299805
-175.654600186	-20.3819181818	-2112.53100586
-175.653767161	-20.3819181818	-2115.68139648
-175.652934137	-20.3819181818	-2119.84570312
-175.652101113	-20.3819181818	-2117.76928711
-175.651268089	-20.3819181818	-2116.11816406
-175.650435065	-20.3819181818	-2114.73095703
-175.649602041	-20.3819181818	-2111.38183594
-175.648769017	-20.3819181818	-2112.24609375
-175.647935993	-20.3819181818	-2112.39624023
-175.647102968	-20.3819181818	-2112.76123047
-175.646269944	-20.3819181818	-2115.71582031
-175.64543692	-20.3819181818	-2118.72045898
-175.644603896	-20.3819181818	-2117.14770508
-175.643770872	-20.3819181818	-2112.88549805
-175.642937848	-20.3819181818	-2109.60302734
-175.642104824	-20.3819181818	-2107.64160156
-175.6412718	-20.3819181818	-2105.4855957
-175.640438776	-20.3819181818	-2102.86352539
-175.639605751	-20.3819181818	-2078.07348633
-175.638772727	-20.3819181818	-2254.96557617
-175.637939703	-20.3819181818	-2269.90844727
-175.637106679	-20.3819181818	-2075.51538086
-175.636273655	-20.3819181818	-2112.12915039
-175.635440631	-20.3819181818	-2109.66845703
-175.634607607	-20.3819181818	-2110.06616211
-175.633774583	-20.3819181818	-2111.37695312
-175.632941558	-20.3819181818	-2108.68261719
-175.632108534	-20.3819181818	-2105.83837891
-175.63127551	-20.3819181818	-2105.35864258
-175.630442486	-20.3819181818	-2104.42993164
-175.629609462	-20.3819181818	-2101.89086914
-175.628776438	-20.3819181818	-2100.39086914
-175.627943414	-20.3819181818	-2098.77612305
-175.62711039	-20.3819181818	-2095.25683594
-175.626277365	-20.3819181818	-2092.88769531
-175.625444341	-20.3819181818	-2093.72924805
-175.624611317	-20.3819181818	-2094.67724609
-175.623778293	-20.3819181818	-2095.35400391
-175.622945269	-20.3819181818	-2096.38525391
-175.622112245	-20.3819181818	-2096.96264648
-175.621279221	-20.3819181818	-2096.96240234
-175.620446197	-20.3819181818	-2097.05786133
-175.619613173	-20.3819181818	-2094.58618164
-175.618780148	-20.3819181818	-2091.10375977
-175.617947124	-20.3819181818	-2089.52197266
-175.6171141	-20.3819181818	-2089.74316406
-175.616281076	-20.3819181818	-2089.5012207
-175.615448052	-20.3819181818	-2088.93481445
-175.614615028	-20.3819181818	-2090.58691406
-175.613782004	-20.3819181818	-2089.11254883
-175.61294898	-20.3819181818	-2087.8605957
-175.612115955	-20.3819181818	-2089.1418457
-175.611282931	-20.3819181818	-2088.37768555
-175.610449907	-20.3819181818	-2088.07104492
-175.609616883	-20.3819181818	-2088.92236328
-175.608783859	-20.3819181818	-2088.36645508
-175.607950835	-20.3819181818	-2086.42993164
-175.607117811	-20.3819181818	-2085.6184082
-175.606284787	-20.3819181818	-2076.47900391
-175.605451763	-20.3819181818	-2241.54736328
-175.604618738	-20.3819181818	-2235.1784668
-175.603785714	-20.3819181818	-2034.45959473
-175.60295269	-20.3819181818	-2085.36914062
-175.602119666	-20.3819181818	-2081.71972656
-175.601286642	-20.3819181818	-2076.42456055
-175.600453618	-20.3819181818	-2069.57641602
-175.599620594	-20.3819181818	-2058.89916992
-175.59878757	-20.3819181818	-2054.42333984
-175.597954545	-20.3819181818	-2056.98291016
-175.597121521	-20.3819181818	-2058.58813477
-175.596288497	-20.3819181818	-2055.47436523
-175.595455473	-20.3819181818	-2047.36071777
-175.594622449	-20.3819181818	-2041.14587402
-175.593789425	-20.3819181818	-2037.9342041
-175.592956401	-20.3819181818	-2038.71960449
-175.592123377	-20.3819181818	-2040.86474609
-175.591290353	-20.3819181818	-2040.61279297
-175.590457328	-20.3819181818	-2038.22717285
-175.589624304	-20.3819181818	-2033.55212402
-175.58879128	-20.3819181818	-2030.2487793
-175.587958256	-20.3819181818	-2029.76391602
-175.587125232	-20.3819181818	-2031.88842773
-175.586292208	-20.3819181818	-2033.89147949
-175.585459184	-20.3819181818	-2033.63024902
-175.58462616	-20.3819181818	-2031.53063965
-175.583793135	-20.3819181818	-2028.93823242
-175.582960111	-20.3819181818	-2027.13659668
-175.582127087	-20.3819181818	-2024.74194336
-175.581294063	-20.3819181818	-2021.76123047
-175.580461039	-20.3819181818	-2020.04785156
-175.579628015	-20.3819181818	-2020.06835938
-175.578794991	-20.3819181818	-2018.40905762
-175.577961967	-20.3819181818	-2014.85266113
-175.577128942	-20.3819181818	-2013.81347656
-175.576295918	-20.3819181818	-2012.35131836
-175.575462894	-20.3819181818	-2011.1541748
-175.57462987	-20.3819181818	-2011.13085938
-175.573796846	-20.3819181818	-2010.00036621
-175.572963822	-20.3819181818	-2007.65539551
-175.572130798	-20.3819181818	-2007.30480957
-175.571297774	-20.3819181818	-2006.45947266
-175.57046475	-20.3819181818	-2003.29003906
-175.569631725	-20.3819181818	-2001.02026367
-175.568798701	-20.3819181818	-1999.77282715
-175.567965677	-20.3819181818	-1996.88256836
-175.567132653	-20.3819181818	-1993.68945312
-175.566299629	-20.3819181818	-1989.44763184
-175.565466605	-20.3819181818	-1986.32299805
-175.564633581	-20.3819181818	-1983.55566406
-175.563800557	-20.3819181818	-1979.05200195
-175.562967532	-20.3819181818	-1975.49890137
-175.562134508	-20.3819181818	-1972.11206055
-175.561301484	-20.3819181818	-1969.48815918
-175.56046846	-20.3819181818	-1966.76721191
-175.559635436	-20.3819181818	-1964.04199219
-175.558802412	-20.3819181818	-1961.68920898
-175.557969388	-20.3819181818	-1958.95947266
-175.557136364	-20.3819181818	-1953.09240723
-175.55630334	-20.3819181818	-1943.19018555
-175.555470315	-20.3819181818	-1932.34899902
-175.554637291	-20.3819181818	-1924.77453613
-175.553804267	-20.3819181818	-1921.56750488
-175.552971243	-20.3819181818	-1918.88378906
-175.552138219	-20.3819181818	-1916.44494629
-175.551305195	-20.3819181818	-1912.61279297
-175.550472171	-20.3819181818	-1907.83618164
-175.549639147	-20.3819181818	-1902.61560059
-175.548806122	-20.3819181818	-1899.95703125
-175.547973098	-20.3819181818	-1896.66906738
-175.547140074	-20.3819181818	-1894.9050293
-175.54630705	-20.3819181818	-1893.31274414
-175.545474026	-20.3819181818	-1893.90612793
-175.544641002	-20.3819181818	-1895.42797852
-175.543807978	-20.3819181818	-1891.41918945
-175.542974954	-20.3819181818	-1885.06787109
-175.542141929	-20.3819181818	-1885.96044922
-175.541308905	-20.3819181818	-1888.70849609
-175.540475881	-20.3819181818	-1887.27026367
-175.539642857	-20.3819181818	-1880.24267578
-175.538809833	-20.3819181818	-1868.90795898
-175.537976809	-20.3819181818	-1863.3203125
-175.537143785	-20.3819181818	-1852.36608887
-175.536310761	-20.3819181818	-1855.90368652
-175.535477737	-20.3819181818	-1857.43383789
-175.534644712	-20.3819181818	-1834.03527832
-175.533811688	-20.3819181818	-1829.61035156
-175.532978664	-20.3819181818	-1824.18359375
-175.53214564	-20.3819181818	-1819.50085449
-175.531312616	-20.3819181818	-1823.99328613
-175.530479592	-20.3819181818	-1821.41711426
-175.529646568	-20.3819181818	-1816.50268555
-175.528813544	-20.3819181818	-1809.90222168
-175.527980519	-20.3819181818	-1804.19140625
-175.527147495	-20.3819181818	-1793.24731445
-175.526314471	-20.3819181818	-1785.42797852
-175.525481447	-20.3819181818	-1782.7142334
-175.524648423	-20.3819181818	-1779.80078125
-175.523815399	-20.3819181818	-1775.93029785
-175.522982375	-20.3819181818	-1772.42590332
-175.522149351	-20.3819181818	-1768.91101074
-175.521316327	-20.3819181818	-1761.71044922
-175.520483302	-20.3819181818	-1754.50317383
-175.519650278	-20.3819181818	-1748.73144531
-175.518817254	-20.3819181818	-1745.71789551
-175.51798423	-20.3819181818	-1742.4465332
-175.517151206	-20.3819181818	-1735.57739258
-175.516318182	-20.3819181818	-1731.2409668
-175.515485158	-20.3819181818	-1728.36828613
-175.514652134	-20.3819181818	-1722.24353027
-175.513819109	-20.3819181818	-1716.08898926
-175.512986085	-20.3819181818	-1713.71728516
-175.512153061	-20.3819181818	-1708.74804688
-175.511320037	-20.3819181818	-1702.01452637
-175.510487013	-20.3819181818	-1693.61474609
-175.509653989	-20.3819181818	-1688.00048828
-175.508820965	-20.3819181818	-1686.66650391
-175.507987941	-20.3819181818	-1675.9654541
-175.507154917	-20.3819181818	-1675.02978516
-175.506321892	-20.3819181818	-1671.2376709
-175.505488868	-20.3819181818	-1666.57958984
-175.504655844	-20.3819181818	-1661.4934082
-175.50382282	-20.3819181818	-1653.66442871
-175.502989796	-20.3819181818	-1648.40270996
-175.502156772	-20.3819181818	-1641.1875
-175.501323748	-20.3819181818	-1635.00476074
-175.500490724	-20.3819181818	-1628.90869141
-175.499657699	-20.3819181818	-1623.57788086
-175.498824675	-20.3819181818	-1618.46630859
-175.497991651	-20.3819181818	-1612.61181641
-175.497158627	-20.3819181818	-1605.19799805
-175.496325603	-20.3819181818	-1595.39050293
-175.495492579	-20.3819181818	-1587.86364746
-175.494659555	-20.3819181818	-1580.66845703
-175.493826531	-20.3819181818	-1576.19030762
-175.492993506	-20.3819181818	-1569.81665039
-175.492160482	-20.3819181818	-1560.98095703
-175.491327458	-20.3819181818	-1552.96166992
-175.490494434	-20.3819181818	-1545.14929199
-175.48966141	-20.3819181818	-1538.54455566
-175.488828386	-20.3819181818	-1531.16662598
-175.487995362	-20.3819181818	-1522.16296387
-175.487162338	-20.3819181818	-1513.41955566
-175.486329314	-20.3819181818	-1507.31921387
-175.485496289	-20.3819181818	-1500.10449219
-175.484663265	-20.3819181818	-1491.78942871
-175.483830241	-20.3819181818	-1485.88000488
-175.482997217	-20.3819181818	-1478.5916748
-175.482164193	-20.3819181818	-1471.81787109
-175.481331169	-20.3819181818	-1467.5592041
-175.480498145	-20.3819181818	-1464.26062012
-175.479665121	-20.3819181818	-1458.32189941
-175.478832096	-20.3819181818	-1453.46618652
-175.477999072	-20.3819181818	-1449.89367676
-175.477166048	-20.3819181818	-1445.61352539
-175.476333024	-20.3819181818	-1440.21057129
-175.4755	-20.3819181818	-1435.84863281
-175.474666976	-20.3819181818	-1432.45385742
-175.473833952	-20.3819181818	-1429.34033203
-175.473000928	-20.3819181818	-1423.34985352
-175.472167904	-20.3819181818	-1418.54528809
-175.471334879	-20.3819181818	-1416.12670898
-175.470501855	-20.3819181818	-1413.4197998
-175.469668831	-20.3819181818	-1409.8215332
-175.468835807	-20.3819181818	-1406.51818848
-175.468002783	-20.3819181818	-1402.16259766
-175.467169759	-20.3819181818	-1397.15942383
-175.466336735	-20.3819181818	-1391.18847656
-175.465503711	-20.3819181818	-1388.90856934
-175.464670686	-20.3819181818	-1383.71472168
-175.463837662	-20.3819181818	-1378.32019043
-175.463004638	-20.3819181818	-1373.91137695
-175.462171614	-20.3819181818	-1369.41601562
-175.46133859	-20.3819181818	-1364.14953613
-175.460505566	-20.3819181818	-1359.30969238
-175.459672542	-20.3819181818	-1353.55773926
-175.458839518	-20.3819181818	-1349.73486328
-175.458006494	-20.3819181818	-1345.11645508
-175.457173469	-20.3819181818	-1339.453125
-175.456340445	-20.3819181818	-1332.22717285
-175.455507421	-20.3819181818	-1325.58374023
-175.454674397	-20.3819181818	-1320.64758301
-175.453841373	-20.3819181818	-1313.57104492
-175.453008349	-20.3819181818	-1305.05297852
-175.452175325	-20.3819181818	-1295.53955078
-175.451342301	-20.3819181818	-1288.01147461
-175.450509276	-20.3819181818	-1279.98461914
-175.449676252	-20.3819181818	-1274.37353516
-175.448843228	-20.3819181818	-1267.76782227
-175.448010204	-20.3819181818	-1260.3026123
-175.44717718	-20.3819181818	-1254.74438477
-175.446344156	-20.3819181818	-1248.62585449
-175.445511132	-20.3819181818	-1241.30969238
-175.444678108	-20.3819181818	-1236.97167969
-175.443845083	-20.3819181818	-1231.86682129
-175.443012059	-20.3819181818	-1225.66162109
-175.442179035	-20.3819181818	-1219.91699219
-175.441346011	-20.3819181818	-1214.33056641
-175.440512987	-20.3819181818	-1209.06811523
-175.439679963	-20.3819181818	-1204.06896973
-175.438846939	-20.3819181818	-1200.63037109
-175.438013915	-20.3819181818	-1198.69360352
-175.437180891	-20.3819181818	-1197.98168945
-175.436347866	-20.3819181818	-1197.90869141
-175.435514842	-20.3819181818	-1197.16308594
-175.434681818	-20.3819181818	-1195.09265137
-175.433848794	-20.3819181818	-1194.54504395
-175.43301577	-20.3819181818	-1196.33239746
-175.432182746	-20.3819181818	-1196.96459961
-175.431349722	-20.3819181818	-1196.28076172
-175.430516698	-20.3819181818	-1198.5098877
-175.429683673	-20.3819181818	-1201.03796387
-175.428850649	-20.3819181818	-1200.04418945
-175.428017625	-20.3819181818	-1199.98193359
-175.427184601	-20.3819181818	-1198.28613281
-175.426351577	-20.3819181818	-1202.44604492
-175.425518553	-20.3819181818	-1199.48535156
-175.424685529	-20.3819181818	-1202.60681152
-175.423852505	-20.3819181818	-1211.0847168
-175.423019481	-20.3819181818	-1210.22668457
-175.422186456	-20.3819181818	-1205.36169434
-175.421353432	-20.3819181818	-1200.88049316
-175.420520408	-20.3819181818	-1200.29016113
-175.419687384	-20.3819181818	-1205.53613281
-175.41885436	-20.3819181818	-1198.9798584
-175.418021336	-20.3819181818	-1196.0715332
-175.417188312	-20.3819181818	-1193.77685547
-175.416355288	-20.3819181818	-1183.83312988
-175.415522263	-20.3819181818	-1171.18359375
-175.414689239	-20.3819181818	-1161.06616211
-175.413856215	-20.3819181818	-1148.17175293
-175.413023191	-20.3819181818	-1137.2767334
-175.412190167	-20.3819181818	-1117.3182373
-175.411357143	-20.3819181818	-1085.51147461
-175.410524119	-20.3819181818	-1064.00085449
-175.409691095	-20.3819181818	-1060.75427246
-175.408858071	-20.3819181818	-1064.08312988
-175.408025046	-20.3819181818	-1069.0447998
-175.407192022	-20.3819181818	-1078.63195801
-175.406358998	-20.3819181818	-1083.22937012
-175.405525974	-20.3819181818	-1085.54089355
-175.40469295	-20.3819181818	-1088.63549805
-175.403859926	-20.3819181818	-1090.7956543
-175.403026902	-20.3819181818	-1094.49389648
-175.402193878	-20.3819181818	-1099.32714844
-175.401360853	-20.3819181818	-1102.80187988
-175.400527829	-20.3819181818	-1106.77294922
-175.399694805	-20.3819181818	-1113.47497559
-175.398861781	-20.3819181818	-1120.60827637
-175.398028757	-20.3819181818	-1128.30786133
-175.397195733	-20.3819181818	-1134.84936523
-175.396362709	-20.3819181818	-1137.21960449
-175.395529685	-20.3819181818	-1140.17224121
-175.39469666	-20.3819181818	-1142.75146484
-175.393863636	-20.3819181818	-1144.82299805
-175.393030612	-20.3819181818	-1148.22338867
-175.392197588	-20.3819181818	-1152.92883301
-175.391364564	-20.3819181818	-1156.68530273
-175.39053154	-20.3819181818	-1162.67675781
-175.389698516	-20.3819181818	-1168.6619873
-175.388865492	-20.3819181818	-1176.33349609
-175.388032468	-20.3819181818	-1183.78540039
-175.387199443	-20.3819181818	-1190.22802734
-175.386366419	-20.3819181818	-1197.46398926
-175.385533395	-20.3819181818	-1203.22717285
-175.384700371	-20.3819181818	-1207.45690918
-175.383867347	-20.3819181818	-1209.82641602
-175.383034323	-20.3819181818	-1206.57116699
-175.382201299	-20.3819181818	-1205.63317871
-175.381368275	-20.3819181818	-1201.93347168
[truncated: 205,515 more rows]
